# Supplementary material for: A screen for Plasmodium falciparum sporozoite surface protein binding to human hepatocyte surface receptors identifies novel host–pathogen interactions
Source: Malar J. 2024 May 16;23:151. doi: 10.1186/s12936-024-04913-2 (PMC11098746; doi:10.1186/s12936-024-04913-2)
Supplement: Supplementary file 2 — Additional file 2: Table S1. Sporozoite protein ectodomain library details. Details include bait index number (corresponding to numbering in Fig. 3A), construct boundaries and sequence, and expression levels (corresponding to Fig. 2A). Candidates excluded from the study are listed in the table. [file 12936_2024_4913_MOESM2_ESM.xlsx]

## Sheet: Sporozoite ectodomains as baits
Bait index no	Plasmid no	Gene ID	Product description	Full length sequence	Full length (aa)	Ectodomain construct boundaries	Ectodomain construct sequence	Ectodomain construct length	Expected molecular weight (ectodomain alone, kDa)	Expected molecular weight (including tags, kDa)	Expression levels (nM, direct from culture)	Spin concentrated for AVEXIS screen?	Concentration used for AVEXIS screen (nM, after spin concentration if applicable; effectiveness of concentration is variable, perhaps due to protein adsorption to filter)	Expression quality category (Western; ++= clear band near expected MW; +=clear band near expected MW but intensity lower than expected based on ELISA-measured concentration; +/-=faintly identifiable band; - = no band near expected MW)	Comments on protein quality, if applicable	Source of construct	Codon optimised ectodomain construct sequence
1	ADP173	PF3D7_0902800	Serine Repeat Antigen 9	MKVSFTLFFIIYIILNCDVLKCEVESSDSTSFLNLISGQSSSNSDDTVSSSDSRGVVASVSGTVDSDVSRTDSTGNVNSKNSELSETRQNSVEQNNNSNSSDNSIKIKSAFLKENVGVKITGPCDEGFGLVMVPHIIINVDTRNTDIQLGKKSSEINYGIKLRKKGKDEYEEKVGIDLLKNVCETGKNFKFVAYIKGDELIIKWKVIEEGNIPIDIKKFKIKRMSPPITSIQVFSSMSDEKSFVLENKNYVVTNNMPEKCEALATNCFLSGNIDIEKCYQCSLLVENDSKSDVCYNFISRENKEKLNEERFKVKGSTEYEESVESELKGAIDLLISSFYKSDGENGENVLISFEDLNSTLEDDIINFCSLLKLVDLSGTFMNHQIGTTADAFNNIVKLL…	932	E23-V932	EVESSDSTSFLNLISGQSSSNSDDTVSSSDSRGVVASVSGTVDSDVSRTDSTGNVNSKNSELSETRQNSVEQNNNANSADNSIKIKSAFLKENVGVKITGPCDEGFGLVMVPHIIINVDTRNTDIQLGKKSSEINYGIKLRKKGKDEYEEKVGIDLLKNVCETGKNFKFVAYIKGDELIIKWKVIEEGNIPIDIKKFKIKRMSPPITSIQVFSSMSDEKSFVLENKNYVVTNNMPEKCEALATNCFLSGNIDIEKCYQCSLLVENDAKSDVCYNFISRENKEKLNEERFKVKGSTEYEESVESELKGAIDLLISSFYKSDGENGENVLISFEDLNSALEDDIINFCSLLKLVDLSGTFMNHQIGTTADAFNNIVKLLKEHKEEDEFVLRTKLRNPALCM…	910	102.81	152.81	7.541	Yes	>14	++		PMID: 33515807	GAGGTGGAAAGCAGCGACAGCACCAGCTTTCTGAACCTGATCAGCGGCCAGAGCAGCAGCAACAGCGACGACACCGTGTCCAGCAGCGACTCCAGAGGCGTGGTGGCCTCTGTGTCTGGCACCGTGGATAGCGACGTGTCCCGGACCGATAGCACCGGCAACGTGAACAGCAAGAACAGCGAGCTGAGCGAGACACGGCAGAACAGCGTGGAACAGAACAACAACGCCAACTCCGCCGACAACAGCATCAAGATCAAGAGCGCCTTCCTGAAAGAAAACGTGGGCGTGAAGATCACCGGCCCCTGCGACGAGGGATTCGGCCTGGTCATGGTGCCCCACATCATCATCAACGTGGACACCCGGAACACCGACATCCAGCTGGGCAAGAAGTCCAGCGAG…
2	ADP176	PF3D7_0104000	Thrombospondin-Related Sporozoite Protein (Trsp)	MLMKISRYFFLLYLIKAHLDFFLRYRTGFIRSRLETYIGNSDVRYNKSFINNRLLNEHAHCDAWSEWSACSKTCDYGIKIRVKISTDQTKSKACSNITESTICHEHICPRTFEEAEETYLHNKEKEKKKKFRTTYILIFTIFSVVNIVVLLICVILSIKKKII	163	D20-T134	DFFLRYRTGFIRSRLETYIGNSDVRYNKAFINNRLLNEHAHCDAWSEWSACSKTCDYGIKIRVKISTDQTKSKACSNIAESTICHEHICPRTFEEAEETYLHNKEKEKKKKFRTT	115	13.6	63.6	1.354	Yes	>14	++		PMID: 33515807	GACTTCTTCCTGCGGTATCGGACCGGCTTCATCAGAAGCCGGCTGGAAACCTACATCGGCAACAGCGACGTGCGGTACAACAAGGCCTTCATCAACAACCGGCTGCTGAACGAGCACGCCCACTGCGACGCTTGGAGCGAGTGGTCCGCCTGCAGCAAGACCTGCGACTACGGCATCAAGATCAGAGTGAAGATCAGCACCGACCAGACCAAGAGCAAGGCCTGCTCCAATATCGCCGAGAGCACCATCTGCCACGAGCACATCTGTCCCCGGACCTTCGAGGAAGCCGAGGAAACATACCTGCACAACAAAGAGAAAGAGAAGAAGAAAAAGTTCCGGACCACC
3	ADP258	PF3D7_1141200	Conserved Apicomplexan Protein, Unknown Function	MGFHIQRYIAMMGRGINPKTWKKLWVDSKNKQIIHVYNDVAEFMNNQIAQVVRVYQYRYWWWANPFGMGLIFYLGYKTWYMVYINHKQRKVAQVVASAYGQGGQWLNPVPK	111	M1-Y59	MGFHIQRYIAMMGRGINPKTWKKLWVDSKNKQIIHVYNDVAEFMNNQIAQVVRVYQYRY	59	7.19	57.19	7	Yes	>14	++		New	ATGGGCTTTCACATCCAGCGGTATATCGCCATGATGGGCAGAGGCATCAACCCCAAGACCTGGAAGAAGCTGTGGGTCGACAGCAAGAACAAGCAGATCATCCACGTGTACAACGACGTGGCCGAGTTTATGAACAACCAGATCGCCCAGGTCGTGCGGGTGTACCAGTACAGATAT
4	ADP175	PF3D7_1213500	Integral Membrane Protein Gpr180, Putative	MCKSHNYMFTFFLWIVLFFINEENIQGKVYQGQFYLKKNEKIHYLTKFSCNIGTCQFSIKMKLRDNITAKLLNNYYKLNNKTLKEMENDKDDGNNHNNNKYDDDNNNNNNRSNKLLHMDYDNAYYVLSNQDLEYIPQRITLMQDIEQRYVNKNDKCYAFGNLKNSHMFNIPFYFKYSDLVNSKTYNLKNFINNKYSMSFNAIHSELKNNKLLQSEILNYGPILNEKNSNYAYKEIYAKTTHRVHVWFLMFDDCYDNFIRNLKLNIKTKLAYWEYLLHASKKFDISSLNDMDIKQDTSYNDFQNEETEKDIYSKENINNNNNNNMNNNMNEKKNKSIFYKSFNFDKITLLENPKRFLFLEEQFTKSEINDISFFLKYYQFKKMKNFNNMYNNLYKNGYYE…	698	K28-E430	KVYQGQFYLKKNEKIHYLTKFSCNIGTCQFSIKMKLRDNIAAKLLNNYYKLNNKALKEMENDKDDGNNHNNNKYDDDNNNNNNRANKLLHMDYDNAYYVLSNQDLEYIPQRITLMQDIEQRYVNKNDKCYAFGNLKNSHMFNIPFYFKYSDLVNSKTYNLKNFINNKYSMSFNAIHSELKNNKLLQSEILNYGPILNEKNSNYAYKEIYAKTTHRVHVWFLMFDDCYDNFIRNLKLNIKTKLAYWEYLLHASKKFDISSLNDMDIKQDTSYNDFQNEETEKDIYSKENINNNNNNNMNNNMNEKKNKAIFYKSFNFDKITLLENPKRFLFLEEQFTKSEINDISFFLKYYQFKKMKNFNNMYNNLYKNGYYEQVIDYIYQNEGFHIEYEVNIFQTNKAH…	403	48.86	98.86	0.174	Yes	>14	++		PMID: 33515807	AAAGTGTACCAGGGCCAGTTCTACCTGAAGAAGAACGAGAAGATCCACTACCTGACCAAGTTCAGCTGCAACATCGGCACCTGTCAGTTCAGCATCAAGATGAAGCTGCGGGACAATATCGCCGCCAAGCTGCTGAACAACTACTACAAACTGAACAACAAGGCCCTGAAAGAGATGGAAAACGACAAGGACGACGGCAACAACCATAACAACAACAAATACGACGACGATAACAACAACAACAACAATCGGGCCAACAAGCTGCTGCACATGGACTACGACAACGCCTACTACGTGCTGAGCAACCAGGACCTCGAGTACATCCCTCAGCGGATCACCCTGATGCAGGACATCGAGCAGAGATACGTGAACAAGAACGACAAGTGCTACGCCTTCGGC…
5	ADP194	PF3D7_0408600	Sporozoite Invasion-Associated Protein 1 (Siap-1)	MEGFVALLSFLVVLVFNKTIGYNIKSGNTSNNIKYVNVLDNDRDINTHSVLPEVENVIERKDIYRQINFMETFVSSNNMMHDREKHTSNDSGSYEITGIVDGMKIGHPISVALGSQYSNYFDYLQIVHLDYTNSRFSFTVGEGKYYLRTYGSTYMTPSAIKIKVPCEKCKFINSEYSGIIKIIPYETNNNLFIYNWVLQTSSPLALENINTVFSDEADLIHGNSLSEEFKIDSSAAATSLNTFYGIVLHGIWSSEYAERLLTVISEFPDCVKMSAHDKNARSKQRKNQKWILVNEDLGSFDMKMEVCEEVNCDYSAIIHVSKHAFEYSKKLVHNRGRNGRYYSRRVEKILIRALLSLDFSLFITYFQQKHGVTLLDPQYDYELITNMSGYSSNNYQSWN…	984	Y22-D984	YNIKSGNTANNIKYVNVLDNDRDINTHSVLPEVENVIERKDIYRQINFMETFVSSNNMMHDREKHTSNDAGSYEITGIVDGMKIGHPISVALGSQYSNYFDYLQIVHLDYTNSRFSFTVGEGKYYLRTYGSTYMTPSAIKIKVPCEKCKFINSEYSGIIKIIPYETNNNLFIYNWVLQTSSPLALENINTVFSDEADLIHGNSLSEEFKIDSSAAATSLNTFYGIVLHGIWSSEYAERLLTVISEFPDCVKMSAHDKNARSKQRKNQKWILVNEDLGSFDMKMEVCEEVNCDYSAIIHVSKHAFEYSKKLVHNRGRNGRYYSRRVEKILIRALLSLDFSLFITYFQQKHGVTLLDPQYDYELITNMAGYSSNNYQSWNHNLEELVELATSWDEYPKGLQ…	963	110.48	160.48	0.15	Yes	4	+		PMID: 33515807	TACAACATCAAGAGCGGCAACACCGCCAACAATATCAAATACGTGAACGTGCTGGACAACGACCGGGACATCAACACCCACAGCGTGCTGCCCGAGGTGGAAAACGTGATCGAGCGGAAGGACATCTACCGGCAGATCAACTTCATGGAAACCTTCGTGTCCAGCAACAACATGATGCACGACAGAGAGAAGCACACCAGCAACGACGCCGGCAGCTACGAGATCACCGGCATCGTGGACGGCATGAAGATCGGCCACCCCATCAGCGTGGCCCTGGGCAGCCAGTACAGCAACTACTTCGACTACCTGCAGATCGTGCACCTGGACTACACCAACAGCCGGTTCAGCTTCACCGTGGGCGAGGGCAAGTACTACCTGCGGACCTACGGCAGCACCTAC…
6	ADP238	PF3D7_1115400	Cysteine Proteinase Falcipain 3(Fp3)	MEYHMEYSPNEVIKQEREVFVGKEKSGSKFKRKRSIFIVLTVSICFMFALMLFYFTRNENNKTLFTNSLSNNINDDYIINSLLKSESGKKFIVSKLEELISSYDKEKKMRTTGAEENNMNMNGIDDKDNKSVSFVNKKNGNLKVNNNNQVSYSNLFDTKFLMDNLETVNLFYIFLKENNKKYETSEEMQKRFIIFSENYRKIELHNKKTNSLYKRGMNKFGDLSPEEFRSKYLNLKTHGPFKTLSPPVSYEANYEDVIKKYKPADAKLDRIAYDWRLHGGVTPVKDQALCGSCWAFSSVGSVESQYAIRKKALFLFSEQELVDCSVKNNGCYGGYITNAFDDMIDLGGLCSQDDYPYVSNLPETCNLKRCNERYTIKSYVSIPDDKFKEALRYLGPISI…	492	T56-E492	TRNENNKALFTNSLSNNINDDYIINSLLKSESGKKFIVSKLEELISSYDKEKKMRTTGAEENNMNMNGIDDKDNKAVSFVNKKNGNLKVNNNNQVSYSNLFDTKFLMDNLETVNLFYIFLKENNKKYETSEEMQKRFIIFSENYRKIELHNKKTNSLYKRGMNKFGDLSPEEFRSKYLNLKTHGPFKTLSPPVSYEANYEDVIKKYKPADAKLDRIAYDWRLHGGVTPVKDQALCGSCWAFSSVGSVESQYAIRKKALFLFSEQELVDCSVKNNGCYGGYITNAFDDMIDLGGLCSQDDYPYVSNLPETCNLKRCNERYTIKSYVSIPDDKFKEALRYLGPISISIAASDDFAFYRGGFYDGECGAAPNHAVILVGYGMKDIYNEDTGRMEKFYYYIIK…	437	49.98	99.98	Not detected	Yes	3	++		New	ACCCGGAACGAGAACAACAAGGCCCTGTTCACCAACAGCCTGAGCAACAACATCAACGACGACTACATCATCAACTCCCTGCTGAAGTCCGAGAGCGGCAAGAAATTCATCGTGTCCAAGCTGGAAGAACTGATCAGCAGCTACGACAAAGAAAAGAAGATGCGGACCACAGGCGCCGAAGAGAACAATATGAACATGAACGGCATCGACGACAAGGATAACAAGGCCGTGTCCTTCGTGAACAAGAAGAACGGCAACCTGAAAGTGAACAACAACAACCAGGTGTCCTACAGCAACCTGTTCGATACCAAGTTCCTGATGGACAACCTGGAAACCGTGAACCTGTTCTACATCTTCCTGAAAGAAAACAACAAGAAGTACGAGACAAGCGAGGAAATG…
7	ADP247	PF3D7_1208200-A	Cysteine Repeat Modular Protein 3(Crmp3)-A	MKKIYLSICLMIIVIFKIFKKKQHIMDKHFYDRNFYKKHNHGFTCNLFLILYIPYKRSLCYDTLFNQMIKESTFPSKINVTYNLRYHLCPFFSSNNNITKIINNTISRVKIYNNFPFSVTGTTLKSIIIKYPNKRYLSERKYIEQNQKKSLKKLKHDEIKKVGERKKEKKKVRYSSYNKSYLNDEKNTFDNLHSAKYISKNRIIKYKINKIKKIEENVFKKINTKKHHINKNIKLESSGKKESKININNIIIHKNKDRHLMNNTNFVENPVTNDYIIYKQEFIRSVNTLTSLKLYGMNLNYLEYQILTIYDSTDECSGTKLAEINILEKYDSYMITDSFKIKKVGLFLICITLTSVEYVGVLKVQNNLIDDFDSIINNNNISTFNCSTDAKSILIYSKE…	3525	G792-A1223	GIISGRINIAAEFHINIFVKDYFKKKKLTFVNFVSLCPKGFNIENNKCIPCPIGLYYSNSKSINQCIPCENYRKHSTTLYNSAKSKTECLCKPGYFLKDKRCVKCVAGFYKDQIGNFKCQGTCENTKMSIEVGAKNYEELKCTCKDGYFTEKKKKECIPCPFGNYCIYNPKVKYKADIIRCKNNKLTLHRGSKSPNDCLCSQGYYHDYKMDECELCNYDQYKSHISNDPCVPFISKSLVNQEYLINEPYFQYTNIYIKQTSNIIFAPKKGSKMFHEATLCETGYSYSMNKAICSICRYNNYCLGLDHSSIICPKNSITIKLKSVSALDCLCIKGYGRIIINTNQAFTISCIPCPYNTFQPHHSYGKCIPCPPHTFTKITGATSITECIPKMGYYNIAFE…	432	49.86	99.86	Not detected	Yes	0.536	-		New	GGCATCATCAGCGGCCGGATCAATATCGCCGCCGAGTTCCACATCAACATCTTCGTGAAGGACTACTTCAAGAAGAAAAAGCTGACCTTCGTGAACTTCGTGTCTCTGTGCCCCAAGGGCTTCAACATCGAGAACAACAAGTGCATCCCCTGTCCTATCGGCCTGTACTACAGCAACAGCAAGTCTATCAACCAGTGTATCCCGTGCGAGAACTACCGGAAGCACAGCACCACACTGTACAACAGCGCCAAGAGCAAGACCGAGTGCCTGTGCAAGCCTGGCTACTTCCTGAAGGACAAGAGATGCGTGAAGTGCGTGGCCGGCTTCTACAAGGACCAGATCGGCAACTTCAAGTGCCAGGGCACATGCGAGAATACCAAGATGAGCATCGAAGTGGGC…
8	ADP160	PF3D7_0612700	6-Cysteine Protein (P12)	MIKLSKKYCLGISFVLYILLSVCEGHKNLTCDFNDVYKLEFHPNQQTSVTKLCNLTPNVLEKVTIKCGSDKLNYNLYPPTCFEEVYASRNMMHLKKIKEFVIGSSMFMRRSLTPNKINEVSFRIPPNMMPEKPIYCFCENKKTITINGSNGNPSSKKDIINRGIVEIIIPSLNEKVKGCDFTTSESTIFSKGYSINEISNKSSNNQQDIVCTVKAHANDLIGFKCPSNYSVEPHDCFVSAFNLSGKNENLENKLKLTNIIMDHYNNTFYSRLPSLISDNWKFFCVCSKDNEKKLVFTVEASISSSNTKLASRDNTYQDYISNSSFLTLSSYCAFITFIITSFLSFIL	347	H26-S323	HKNLACDFNDVYKLEFHPNQQTSVTKLCNLAPNVLEKVTIKCGSDKLNYNLYPPTCFEEVYASRNMMHLKKIKEFVIGSSMFMRRSLTPNKINEVSFRIPPNMMPEKPIYCFCENKKTITINGANGNPSSKKDIINRGIVEIIIPSLNEKVKGCDFTTSESTIFSKGYSINEISNKASNNQQDIVCTVKAHANDLIGFKCPSNYAVEPHDCFVSAFNLAGKNENLENKLKLTNIIMDHYNNAFYSRLPSLISDNWKFFCVCSKDNEKKLVFTVEASISSSNTKLASRDNTYQDYISNS	298	33.76	83.76	>14	No	>14	++		PMID: 33515807	CACAAGAACCTGGCCTGCGACTTCAACGACGTGTACAAGCTGGAATTCCACCCCAACCAGCAGACCAGCGTGACCAAGCTGTGCAACCTGGCCCCCAACGTGCTGGAAAAAGTGACCATCAAGTGCGGCAGCGACAAGCTGAACTACAACCTGTACCCCCCCACCTGTTTCGAGGAAGTGTACGCCAGCCGGAACATGATGCACCTGAAGAAGATCAAAGAGTTCGTCATCGGCAGCAGCATGTTCATGCGGCGGAGCCTGACCCCCAACAAGATCAACGAGGTGTCCTTCCGGATCCCCCCCAACATGATGCCCGAGAAGCCCATCTACTGCTTTTGCGAGAACAAGAAAACCATCACCATCAACGGCGCCAACGGCAACCCCAGCAGCAAGAAGGAC…
9	ADP171	PF3D7_0304600	Circumsporozoite (Cs) Protein (Csp)	MMRKLAILSVSSFLFVEALFQEYQCYGSSSNTRVLNELNYDNAGTNLYNELEMNYYGKQENWYSLKKNSRSLGENDDGNNEDNEKLRKPKHKKLKQPADGNPDPNANPNVDPNANPNVDPNANPNVDPNANPNANPNANPNANPNANPNANPNANPNANPNANPNANPNANPNANPNANPNANPNANPNANPNANPNVDPNANPNANPNANPNANPNANPNANPNANPNANPNANPNANPNANPNANPNANPNANPNANPNANPNANPNANPNKNNQGNGQGHNMPNDPNRNVDENANANSAVKNNNNEEPSDKHIKEYLNKIQNSLSTEWSPCSVTCGNGIQVRIKPGSANKPKDELDYANDIEKKICKMEKCSSVFNVVNSSIGLIMVLSFLFLN	397	M1-S376	MARKLAILSVSSFLFVEALFQEYQCYGSSSNTRVLNELNYDNAGTNLYNELEMNYYGKQENWYSLKKNSRSLGENDDGNNEDNEKLRKPKHKKLKQPADGNPDPNANPNVDPNANPNVDPNANPNVDPNANPNANPNANPNANPNANPNANPNANPNANPNANPNANPNANPNANPNANPNANPNANPNANPNANPNVDPNANPNANPNANPNANPNANPNANPNANPNANPNANPNANPNANPNANPNANPNANPNANPNANPNANPNANPNKNNQGNGQGHNMPNDPNRNVDENANANSAVKNNNNEEPSDKHIKEYLNKIQNSLSTEWSPCSVTCGNGIQVRIKPGSANKPKDELDYANDIEKKICKMEKCSS	376	40.38	90.38	>14	No	>14	++		PMID: 33515807	ACAATGGCCAGAAAGCTGGCCATCCTGAGCGTGTCCAGCTTCCTGTTCGTGGAAGCCCTGTTCCAGGAATACCAGTGCTACGGCAGCAGCAGCAACACCAGAGTGCTGAACGAGCTGAACTACGACAACGCCGGCACCAACCTGTACAACGAGCTGGAAATGAACTACTACGGCAAGCAGGAAAACTGGTACAGCCTGAAGAAGAACAGCAGAAGCCTGGGCGAGAACGACGACGGCAACAACGAGGACAACGAGAAGCTGCGGAAGCCCAAGCACAAGAAGCTGAAGCAGCCCGCCGACGGCAATCCCGACCCCAACGCCAACCCCAACGTGGACCCTAATGCCAATCCTAATGTGGATCCAAACGCTAACCCTAATGTGGACCCCAACGCAAATCCC…
10	ADP195	PF3D7_0511600	Conserved Plasmodium Protein, Unknown Function	MKKIYFILLILFHLNFMECFRKYDKNKNKILISHSINNNNNSIKNNNNNNNSIKNNNNNNNSIKNNNNNNNSFSATSFSSEKNKNKSYTNVLKKKNIYIREESNKTTNIKEDEEKNKKINNNDKETNYSFLSLKFFPFILTSLLHTGINQIPRNTEIELYEFEKSPMIRHMLVAEERKNAYTYMFFIVISFVVVVLIALFIFKFFFNL	208	F20-N179	FRKYDKNKNKILISHSINNNNNAIKNNNNNNNAIKNNNNNNNAIKNNNNNNNAFSATSFSSEKNKNKAYTNVLKKKNIYIREESNKATNIKEDEEKNKKINNNDKETNYAFLSLKFFPFILTSLLHTGINQIPRNTEIELYEFEKSPMIRHMLVAEERKN	160	18.71	68.71	>14	No	>14	+/-		PMID: 33515807	TTTCGGAAGTACGATAAGAACAAGAACAAAATCCTGATCAGCCACAGCATCAACAACAACAATAACGCCATCAAAAACAATAACAACAACAACAATGCCATTAAGAACAACAACAATAACAACAACGCTATCAAGAATAACAACAACAACAACAATGCTTTCAGCGCCACCAGCTTCAGCAGCGAGAAAAACAAGAATAAGGCCTACACCAACGTGCTGAAGAAGAAGAACATCTACATCCGGGAAGAGAGCAACAAGGCCACCAACATCAAAGAGGACGAGGAAAAAAACAAAAAGATCAACAATAATGACAAAGAGACAAACTACGCCTTCCTGAGCCTGAAGTTCTTCCCCTTCATCCTGACCTCCCTGCTGCACACCGGCATCAACCAGATCCCC…
11	ADP227	PF3D7_0418800	Conserved Plasmodium Protein, Unknown Function	MNCVFFLCLYIFLGSVVHLKVPIENAPFVFNKKENDIKYFLDKETPDDFLSNNSYSLDITLENFPNPFFHPSLCNRYGFKFSYICDPNKILSRNIADQIEEILNYQRRNSKHFCVDKEVPYVLGVALINKLPYGISADTFASQIFEYWKLSNKDCNDGVLLFFVKEDTHFILKWKKGAQSIINFRTATSMNKSFNQYLRKYSLEYSILSAVKLTSQYLTEEIIPPTQTAQKVVAFTIVIVVGLAYVAFILIVFADAQRDNK	261	L19-K231	LKVPIENAPFVFNKKENDIKYFLDKETPDDFLSNNAYSLDITLENFPNPFFHPSLCNRYGFKFSYICDPNKILSRNIADQIEEILNYQRRNSKHFCVDKEVPYVLGVALINKLPYGISADTFASQIFEYWKLSNKDCNDGVLLFFVKEDTHFILKWKKGAQSIINFRTATSMNKAFNQYLRKYSLEYSILSAVKLTSQYLTEEIIPPTQTAQK	213	24.85	74.85	>14	No	>14	++		New	CTGAAGGTGCCCATTGAGAACGCCCCTTTCGTGTTCAACAAGAAAGAGAACGATATCAAGTACTTCCTGGACAAAGAGACTCCCGACGACTTCCTGAGCAACAACGCCTACAGCCTGGACATCACCCTGGAAAACTTCCCCAATCCATTCTTTCACCCCAGCCTGTGCAACCGCTACGGCTTCAAGTTCAGCTACATCTGCGACCCCAACAAGATCCTGAGCCGGAATATCGCCGACCAGATCGAGGAAATCCTGAACTACCAGCGGCGGAACAGCAAGCACTTCTGCGTCGACAAAGAGGTGCCCTACGTTCTGGGCGTCGCCCTGATTAACAAGCTGCCCTATGGCATCAGCGCCGACACCTTCGCCAGCCAGATTTTCGAGTACTGGAAGCTGTCC…
12	ADP178	PF3D7_0511400	Conserved Plasmodium Protein, Unknown Function	MNMINIGYLLLVLSFLLLEKTFYGSDTFRVFEDFDVRRKNKIWCCNLNHEKSYFHNKTINTSYKNRVLKESILLNLDLDMKKYKDNIITRKKTPENIYKEIYENNYEMKYDEDIPNNMSEEKRDEKEVIEHLEIDEKNGKQYKSDINKPVSLSHLKQYKNIYVNNNNKINKKKSIDKHLPSYNLERKNNKYLNFLLVDNRNESYTFMVPMKFYINHEMYNISDEEYNKLMEDNSVDVYLNNILVEYKYENFEIKEGEVDGEVEGEGEVEGEVEGEVKGKVVEGIENNMNEEEKYNKDNKDKENQINSNGQDENTEFQENDNNDSVIMKYTIIISGLVLLFCISFIIYYFDIIQKVKMKLNKKRKSNATMAINRDKIQEEFM	381	S25-T330	SDTFRVFEDFDVRRKNKIWCCNLNHEKSYFHNKAINTAYKNRVLKESILLNLDLDMKKYKDNIITRKKTPENIYKEIYENNYEMKYDEDIPNNMAEEKRDEKEVIEHLEIDEKNGKQYKSDINKPVSLSHLKQYKNIYVNNNNKINKKKSIDKHLPSYNLERKNNKYLNFLLVDNRNEAYTFMVPMKFYINHEMYNIADEEYNKLMEDNSVDVYLNNILVEYKYENFEIKEGEVDGEVEGEGEVEGEVEGEVKGKVVEGIENNMNEEEKYNKDNKDKENQINSNGQDENTEFQENDNNDAVIMKYT	306	36.63	86.63	6.423	Yes	>14	++		PMID: 33515807	AGCGACACCTTCCGGGTGTTCGAGGACTTCGACGTGCGGCGGAAGAACAAGATCTGGTGCTGCAACCTGAACCACGAGAAGTCCTACTTCCACAACAAGGCCATCAACACCGCCTACAAGAACCGGGTGCTGAAAGAGAGCATCCTGCTGAACCTGGACCTGGACATGAAGAAGTACAAGGACAACATCATCACCCGGAAAAAGACCCCTGAGAACATCTACAAAGAGATCTACGAGAACAACTACGAGATGAAGTACGACGAGGACATCCCCAACAACATGGCCGAGGAAAAGCGCGACGAGAAAGAAGTGATCGAGCACCTGGAAATCGACGAGAAGAACGGCAAGCAGTACAAGAGCGACATCAACAAGCCCGTGTCCCTGAGCCACCTGAAGCAG…
13	ADP397	PF3D7_0830300	Sporozoite Invasion-Associated Protein 2(Siap2)	MNMYVIYYYFLILIFINSCHLYLSSENQKKTIATVHNNTRTNTLKKNNSNNNNTNDIFGLSPSEVPNLIDDEEEYEILEGVKNNSDLTRSTNIDHPSPSSTMIDLDNIITEISKLKKKKLKKEMNNKLEQQTNQNNNTIHHNNENEINTFTQNIKTNSNELKNQDSSNSLISTNSNTMDELLLYSTNSEDNLDISFGELQLYENSDEDTSDYEYVNEDYSVNHIFSNDTEESFNILEDVENISLSSSNRYQYSPIGPYKKKHTKVFENFKMTRNYDEFLKLYNLKDSSDNQEEYYELLAGEPFKLNSYYYRDVKYENVKKYIFKEIYDNIQNISTENKIIVSKKEELFFYFIKSLLKNNFICLSYEEEENLLSESKLLLEAMISKKIQ	388	Y22-Q388	YLSSENQKKTIATVHNNARTNTLKKNNANNNNANDIFGLSPSEVPNLIDDEEEYEILEGVKNNADLTRSTNIDHPSPSSTMIDLDNIITEISKLKKKKLKKEMNNKLEQQTNQNNNAIHHNNENEINTFTQNIKTNSNELKNQDSSNSLISTNSNTMDELLLYSTNSEDNLDISFGELQLYENSDEDTSDYEYVNEDYSVNHIFSNDAEESFNILEDVENIALSSSNRYQYSPIGPYKKKHTKVFENFKMTRNYDEFLKLYNLKDSSDNQEEYYELLAGEPFKLNSYYYRDVKYENVKKYIFKEIYDNIQNIATENKIIVSKKEELFFYFIKSLLKNNFICLSYEEEENLLSESKLLLEAMISKKIQ	367	42.84	92.84	2.493	Yes	>14	++		New	TACCTGAGCAGCGAGAACCAGAAGAAAACAATCGCCACCGTGCACAACAACGCCCGGACCAACACACTGAAGAAGAACAACGCTAACAACAACAATGCCAACGACATCTTCGGACTGAGCCCCAGCGAGGTGCCCAACCTGATCGATGACGAGGAAGAGTACGAGATCCTGGAAGGCGTGAAGAACAATGCCGACCTGACCAGAAGCACCAACATCGATCACCCCAGTCCTAGCAGCACCATGATCGACCTGGACAATATCATCACCGAGATCAGCAAGCTCAAGAAGAAGAAACTGAAGAAAGAGATGAACAACAAGCTGGAACAGCAGACCAACCAGAACAACAACGCAATCCACCACAACAACGAGAACGAGATCAACACGTTCACCCAGAACATC…
14	ADP177	PF3D7_0108700	Secreted Ookinete Protein, Putative (Psop24)	MKFYSTFVICFIILKVCLSKNINLNDEGKKKQSGIINENEDGKNNKSNNNKKVQHNKINRKGNNSVTKKTDEHKNDGDAENKKNGEHKNDGDGKNKKNGEHKNDGDGKNKKMDEHLYDIDGENKKNGEHLYDVDGENKKNGEHLYDIDGENKKNGEHLYDIDGENKKTDEHLYDVDGGKNNILEYNNIDQHNEFPESLENDNSYDKLFDDVELRDIIHNEKFFENLKNVNNNDVHNFLLVDKEMERRKEEEKKKSRKLEEDEEDDEDEEEDNDEKWKEENKNNSSSSSSSSSNNFNKNYDIYDNRDLYNYDNLVDITQEEHINVPNINDEINEGRKHDKEDFLIFEKRLNEAEDRNDSSDGDNKMEDLINNHFDDSGDNGSYENIQVKKELYNKNEKII…	1152	K20-P456	KNINLNDEGKKKQSGIINENEDGKNNKANNNKKVQHNKINRKGNNAVTKKTDEHKNDGDAENKKNGEHKNDGDGKNKKNGEHKNDGDGKNKKMDEHLYDIDGENKKNGEHLYDVDGENKKNGEHLYDIDGENKKNGEHLYDIDGENKKTDEHLYDVDGGKNNILEYNNIDQHNEFPESLENDNSYDKLFDDVELRDIIHNEKFFENLKNVNNNDVHNFLLVDKEMERRKEEEKKKSRKLEEDEEDDEDEEEDNDEKWKEENKNNAASSSSSSSNNFNKNYDIYDNRDLYNYDNLVDITQEEHINVPNINDEINEGRKHDKEDFLIFEKRLNEAEDRNDASDGDNKMEDLINNHFDDSGDNGAYENIQVKKELYNKNEKIIKGRDNNLNDGDIHMNKNNA…	437	50.73	100.73	0.583	Yes	>14	+	Expected band present but some degradation	PMID: 33515807	AAGAACATCAACCTGAACGACGAGGGCAAGAAGAAGCAGAGCGGCATCATCAACGAGAATGAGGACGGCAAGAACAACAAGGCCAACAACAACAAGAAGGTGCAGCACAACAAGATCAACCGGAAGGGCAACAACGCCGTGACCAAGAAAACCGACGAGCACAAGAACGACGGCGACGCCGAGAACAAGAAGAATGGCGAGCACAAAAATGATGGGGACGGGAAAAACAAGAAAAACGGGGAACATAAGAACGATGGGGATGGAAAGAACAAAAAGATGGATGAGCACCTGTACGACATCGACGGGGAGAATAAGAAAAATGGTGAACACCTCTACGATGTGGACGGCGAGAACAAAAAAAACGGCGAACACCTGTATGATATCGATGGCGAAAACAAA…
15	ADP201	PF3D7_1442600	Trap-Like Protein,Sporozoite-Specific Transmembrane Protein S6 (Trep)	MNFFSIFIILNFFMLSLTSSLGNGFLHSSITFSNDFCKGMNLHFLISAEEIDSKFFLNKMLLLILGGSSYMRYSKENYFSVSIYDKKLVYKNIKKIENIQGASYYEQLQSAFKKHIKPSARRTNLYESLKEYYEKYIIGNKNIKKSKNIIIIVKKFTSDDLSEYHENLNRYIKEIRSKDVGIYFFSDDSIYSKNIILNISESGYNMEVQYPIAHFVSESYRANDLFGVKKFCYQLLHGATCKSYNEWSEWSGPCEFERRQRIIPLKITNIESTNFRSHYDPSCRNVFDYSMSIKEDFRVNCKNSIYECRGICDKGYKFKPYAKSNEIVESYEECNDLPPCTRDQRKNGDHTLYADVILNSLLSESSIQQIRDRDDRALIEKDMPGDTEEMSNERRIKDM…	3543	M1-P384	MAFFSIFIILNFFMLSLTSSLGNGFLHSSITFSNDFCKGMNLHFLISAEEIDSKFFLNKMLLLILGGSSYMRYSKENYFSVSIYDKKLVYKNIKKIENIQGASYYEQLQSAFKKHIKPSARRTNLYESLKEYYEKYIIGNKNIKKSKNIIIIVKKFTSDDLSEYHENLNRYIKEIRSKDVGIYFFSDDSIYSKNIILNIAESGYNMEVQYPIAHFVSESYRANDLFGVKKFCYQLLHGATCKSYNEWSEWSGPCEFERRQRIIPLKITNIESTNFRSHYDPSCRNVFDYSMSIKEDFRVNCKNSIYECRGICDKGYKFKPYAKSNEIVESYEECNDLPPCTRDQRKNGDHTLYADVILNSLLSESSIQQIRDRDDRALIEKDMP	384	45.18	95.18	0.119	Yes	1.1	-		PMID: 33515807	ACCATGGCCTTTTTCAGCATCTTCATCATCCTGAATTTCTTCATGCTGAGCCTGACCAGCAGCCTGGGCAACGGCTTTCTGCACAGCAGCATTACCTTCAGCAACGACTTCTGCAAGGGGATGAACCTGCACTTCCTGATCAGCGCCGAGGAAATCGACAGCAAGTTCTTCCTGAACAAGATGCTGCTGCTGATCCTGGGCGGCAGCAGCTACATGCGGTACAGCAAAGAAAACTACTTCAGCGTGTCCATCTACGACAAGAAACTGGTGTACAAGAACATCAAGAAGATCGAGAACATCCAGGGCGCCAGCTACTACGAGCAGCTGCAGAGCGCCTTCAAGAAGCACATCAAGCCCAGCGCCAGACGGACCAACCTGTACGAGAGCCTGAAAGAGTAC…
16	ADP239	PF3D7_0822700	Conserved Plasmodium Protein, Unknown Function	MYNHFLYFPFEKFLFIFILVVWLAFQTNKRPSYITKKYKIDDVKNIDMIIQHDIVINTQNIMCIFYILYINNLDKNKNFIQYKNFKKNKSYKYKNNNNNIIIINSHSHSNSHSNSHSHSNSHSNSHSHSNSHSNSHSHSNSHSHSHSNSHSNSHSHSSTQNSLYHDTNQANFLKPTSFFLYKHHVYFNQKYKKDPNILNKLKVPRNHIFHINKCDLNYYIQNYEFFFFFPDYYEYSHLYIRLDKLFYFQRCGCDTNIKKTKKRNQNIFNNMLGMKEKDTYLQNEICDIYWNYLKDDNTYDKYNFSIINYIKNIIKKMYRYLYIYKVFVLKQFYRIVYYNQGIRNFYYMLFSYIYNKGSIIYNYNQMYFKKHRKKQTIIRSKRFMNEHIKEEDVDYNIVK…	924	N71-N882	NNLDKNKNFIQYKNFKKNKAYKYKNNNNNIIIINSHSHSNSHSNSHSHSNSHSNSHSHSNSHSNSHSHSNSHSHSHSNSHSNSHSHSSTQNSLYHDTNQANFLKPTSFFLYKHHVYFNQKYKKDPNILNKLKVPRNHIFHINKCDLNYYIQNYEFFFFFPDYYEYSHLYIRLDKLFYFQRCGCDTNIKKTKKRNQNIFNNMLGMKEKDTYLQNEICDIYWNYLKDDNTYDKYNFAIINYIKNIIKKMYRYLYIYKVFVLKQFYRIVYYNQGIRNFYYMLFSYIYNKGSIIYNYNQMYFKKHRKKQTIIRSKRFMNEHIKEEDVDYNIVKDEKDKSIQSTEQKSYLKNNAIQYFQCFLDKAMENKNAENELDKWIDPQSKSCYCSEEFAEPCTSEDLVDI…	812	97.61	147.61	Not detected	Yes	0.7	-		New	AACAACCTGGACAAGAACAAGAACTTCATCCAGTACAAGAATTTCAAGAAGAACAAGGCCTACAAGTATAAGAACAACAACAACAATATCATCATTATCAACAGCCACAGCCACTCCAATAGCCACAGCAATTCCCACAGCCATAGCAACTCTCACTCTAACTCCCACTCTCACAGCAATAGCCATTCAAATTCTCACAGTCATTCAAATAGTCACTCACACTCCCATTCTAATAGCCACTCTAACAGTCACTCCCACAGCAGCACCCAGAACAGCCTGTACCACGATACCAACCAGGCCAACTTCCTGAAGCCTACCTCATTCTTCCTGTACAAGCACCACGTGTACTTCAACCAGAAGTACAAAAAGGACCCCAACATCCTGAACAAGCTGAAGGTG…
17	ADP249	PF3D7_0911300-A	Cysteine Repeat Modular Protein 1(Crmp1)-A	MLKFFFFFFYMFLIIYGIATLNIKNENNSHMPNFFENRYYVNNERGETLSSLNLDNIDNTYNHNNNNNNNNNISSSNYNKGILKRLDKSSTVKELYRNKNRVLNKLKYKNIRKMKKRRRRRRRKKKKANIDKVNLSRNFLFSYIQKNLYYTRSYFNVSQLFSTLQIFLDQFCYPGLGRCIPYINKCLCYDKSKMKPKTAKSCLNNCGVISLCSGYPYGPGYKIIPNEFINNRKVVTCVVSSLQNKLDRTCGYNKKLRFNENKIYCIPYDLLDMNLSGIYCVNNNKEKIFCKGFLRQIYTNLKEYEILDIAYHNFILNNPCNEHIYDDGTNYKGCQDTSISGRKCLHWNSLNMEKVLPYLYLHNYCRNPEGLSYIYCYVDNNGIITREYCKSRSNIIFNN…	3313	A128-P660	ANIDKVNLARNFLFSYIQKNLYYTRSYFNVAQLFSTLQIFLDQFCYPGLGRCIPYINKCLCYDKSKMKPKTAKSCLNNCGVISLCSGYPYGPGYKIIPNEFINNRKVVTCVVSSLQNKLDRTCGYNKKLRFNENKIYCIPYDLLDMNLAGIYCVNNNKEKIFCKGFLRQIYTNLKEYEILDIAYHNFILNNPCNEHIYDDGTNYKGCQDTSISGRKCLHWNSLNMEKVLPYLYLHNYCRNPEGLSYIYCYVDNNGIITREYCKSRSNIIFNNIAYSREKYFHFDITMKNVADFRIKLDNKPCNQRYFVNNHRINEFTYDKRNYAYHNINGEIALTISFKNFAYNTYYDYKLYICACFKYYYTNDLVICSTDNYKVEIGSFLITKAYTDKDTNVFYLNRQ…	533	63.06	113.06	Not detected	Yes	0.498	-		New	GCCAACATCGACAAAGTGAACCTGGCCAGAAACTTCCTGTTCAGCTACATCCAGAAGAACCTGTACTACACCCGGTCCTACTTCAACGTGGCCCAGCTGTTCTCTACCCTGCAGATTTTCCTGGACCAGTTCTGCTACCCCGGCCTGGGCAGATGCATCCCCTACATCAACAAGTGCCTGTGCTACGACAAGAGCAAGATGAAGCCCAAGACCGCCAAGAGCTGCCTGAACAACTGTGGCGTGATCAGCCTGTGCAGCGGCTACCCTTATGGCCCTGGCTACAAGATCATCCCCAACGAGTTCATCAACAACCGGAAGGTCGTGACCTGCGTGGTGTCCAGCCTGCAGAACAAGCTGGATAGAACCTGCGGCTACAACAAGAAGCTGCGGTTCAACGAG…
18	ADP162	PF3D7_0405900	Apical Sushi Protein (Asp)	MKIIYHILIFLLHYNIIIKAKENKNDNFLNGIYKLQNIWRNTTLGELDLKKANIENAEGIIEKFNDSNKTDFNQHPHFRSKLSFLEHKNHKDMGIVTNHQNKDHKKNEYTSEEIIDMKPQLASQEMWRKGENFYMHGATNTNEQNDDEDLFESFHKNHNSNIKINSPCFDLQDKEMCSNNKECFYDDAYKACFQNCALVNEKKCSLYSECKHTPNGCQNEGYLNIQVFGSNLGGDVRACELFESEGSCYLMEKLFKKLSEEKKETSFNCVWISYKHELRSYDDENEPKENNDNIVALENKNKYMYMNNVESIHNNHHLENPYHEDIKHNKHKSFNYHVLSSSVPRQIAKNEKFLSLLQLNLKGKKKEKNKKKKKDDEDDDDIDEEDDDLDIEGKNNEFN…	731	K21-S708	KENKNDNFLNGIYKLQNIWRNTALGELDLKKANIENAEGIIEKFNDANKADFNQHPHFRSKLSFLEHKNHKDMGIVTNHQNKDHKKNEYTSEEIIDMKPQLASQEMWRKGENFYMHGATNTNEQNDDEDLFESFHKNHNSNIKINSPCFDLQDKEMCSNNKECFYDDAYKACFQNCALVNEKKCSLYSECKHTPNGCQNEGYLNIQVFGSNLGGDVRACELFESEGSCYLMEKLFKKLSEEKKETSFNCVWISYKHELRSYDDENEPKENNDNIVALENKNKYMYMNNVESIHNNHHLENPYHEDIKHNKHKSFNYHVLSSSVPRQIAKNEKFLSLLQLNLKGKKKEKNKKKKKDDEDDDDIDEEDDDLDIEGKNNEFNADEEENSKDLKNNNIDDNEE…	688	80.06	130.06	>14	No	>14	++		PMID: 33515807	AAAGAGAACAAGAACGACAACTTCCTGAACGGCATCTACAAGCTGCAGAACATCTGGCGGAACACCGCCCTGGGCGAGCTGGACCTGAAGAAGGCCAACATCGAGAACGCCGAGGGCATCATCGAGAAGTTCAACGACGCTAACAAGGCTGACTTCAACCAGCACCCCCACTTCAGAAGCAAGCTGTCCTTCCTGGAACACAAGAACCACAAGGACATGGGCATCGTGACCAACCACCAGAACAAGGACCACAAGAAGAACGAGTACACCAGCGAAGAGATCATCGACATGAAGCCCCAGCTGGCATCTCAGGAAATGTGGCGGAAGGGCGAGAACTTCTACATGCACGGCGCCACCAACACCAACGAGCAGAACGACGACGAGGACCTGTTCGAGAGC…
19	ADP174	PF3D7_0103900	Parasite-Infected Erythrocyte Surface Protein (Pieps15)	MRKTKGRLVFYLCISIWCLFVNICKNSDTKNNSYNDYYNTYLSKIHSFKAPFNVENLENGWNVDYSSVSTNKHVVLIPSIYNRRGVLYNKNPINSDNFIIEFNFFMERKYYKEKIDEKYYKDEKNDVHEIVYKTNSDDNLSTSNKSNNKEQKQIKRNGFALWILKDPFVIKEAGSNVNLVLQEEEYNIFGYKNRFNGIGILFQLKKSTNKSNNKSNNNNNYYYYNNYNDILNVSIILNNGDKSINSDDFTIFKNIPIDMIMINNLIHTKIICNKKEIIIAFYYPKSNNYINTLIMKNNISTENYIAFTSFNYKEDDNKNIDYNDVNNKYYENQNGYLPTFVGIKQVLTFNLNNNNNNNNNININEANINNNNYNNNNNNDNNKINYDQNYNKDISANDI…	575	K25-K539	KNSDTKNNAYNDYYNTYLSKIHSFKAPFNVENLENGWNVDYSSVSTNKHVVLIPSIYNRRGVLYNKNPINSDNFIIEFNFFMERKYYKEKIDEKYYKDEKNDVHEIVYKTNSDDNLATSNKANNKEQKQIKRNGFALWILKDPFVIKEAGSNVNLVLQEEEYNIFGYKNRFNGIGILFQLKKSTNKANNKANNNNNYYYYNNYNDILNVAIILNNGDKSINSDDFTIFKNIPIDMIMINNLIHTKIICNKKEIIIAFYYPKSNNYINTLIMKNNIATENYIAFTSFNYKEDDNKNIDYNDVNNKYYENQNGYLPTFVGIKQVLTFNLNNNNNNNNNININEANINNNNYNNNNNNDNNKINYDQNYNKDISANDINAAFNDVLNNINPEKNTINQAIDV…	515	60.46	110.46	>14	No	>14	++		PMID: 33515807	AAGAACAGCGACACCAAGAACAACGCCTACAACGACTACTACAACACCTACCTGAGCAAGATCCACAGCTTCAAGGCCCCTTTCAACGTCGAGAACCTGGAAAACGGCTGGAACGTGGACTACAGCAGCGTGTCCACCAACAAGCACGTGGTGCTGATCCCCAGCATCTACAACAGACGGGGCGTGCTGTACAACAAGAACCCCATCAACTCCGACAACTTCATCATCGAGTTCAATTTCTTCATGGAACGGAAGTACTACAAAGAGAAGATCGACGAGAAGTACTATAAGGACGAGAAGAACGACGTGCACGAGATCGTGTACAAGACCAACAGCGACGACAACCTGGCCACCAGCAACAAGGCCAACAACAAAGAGCAGAAGCAGATCAAGCGGAAC…
20	ADP196	PF3D7_0713700	Conserved Plasmodium Protein, Unknown Function	MFKKFFVFITFLVFIIKYIHCDIIIVDSNKDIQGFDPNSVLNLSENVFNIFLDTKTNNSDIKTVYSSIFSNSKVTIDGTCSSMKELIKGRSLKYLDELGTEEYVNSDDVFNFSIFVYTVNGQPDIIQQVYKKHPNYISYIITCKESELFDNIEDAKDNKNVFHTNPNILSQLMIVFLIFFFLFIGFYVLINISTPKIYEEKQLIINKEH	209	D22-P166	DIIIVDSNKDIQGFDPNSVLNLAENVFNIFLDTKTNNADIKTVYSSIFSNSKVTIDGTCSSMKELIKGRSLKYLDELGTEEYVNSDDVFNFAIFVYTVNGQPDIIQQVYKKHPNYISYIITCKESELFDNIEDAKDNKNVFHTNP	145	16.49	66.49	>14	No	>14	++		PMID: 33515807	GACATCATCATCGTGGACAGCAACAAGGACATCCAGGGCTTCGACCCCAACAGCGTGCTGAACCTGGCCGAGAACGTGTTCAACATCTTCCTGGACACCAAGACCAACAACGCCGATATCAAGACCGTGTACAGCAGCATCTTCAGCAACAGCAAAGTGACCATCGACGGCACCTGTAGCAGCATGAAGGAACTGATCAAGGGCAGAAGCCTGAAGTACCTGGACGAGCTGGGCACCGAGGAATACGTGAACAGCGACGATGTGTTCAACTTCGCCATCTTCGTGTACACCGTGAACGGCCAGCCCGATATCATCCAGCAGGTCTACAAGAAGCACCCCAACTACATCAGCTACATCATCACCTGTAAAGAGAGCGAGCTGTTCGACAACATCGAGGAC…
21	ADP233	PF3D7_0925900	Conserved Plasmodium Protein, Unknown Function	MIKKAVSLFFIFFLFTIIRASPGNDNNNVNNDGVVHVLSKNIDVKNLQGTFYEIATNASDKIFPGLACRCTKYEFSGLKRDGNLGYVLINFSCARNFIFGEKKSEMTFKLILNKPLDENTTTVEEFNASIYLVQGNQQILLNGNINIIYAELNEQNEFEHLILGGQKSIEPMIIMSKYRTVLLDTYNKLINSLYLAGYEPSLLTWPFIIQTDQTFCD	217	S21-D217	SPGNDNNNVNNDGVVHVLSKNIDVKNLQGTFYEIATNAADKIFPGLACRCTKYEFSGLKRDGNLGYVLINFACARNFIFGEKKSEMTFKLILNKPLDENTATVEEFNAAIYLVQGNQQILLNGNINIIYAELNEQNEFEHLILGGQKSIEPMIIMSKYRTVLLDTYNKLINSLYLAGYEPSLLTWPFIIQTDQTFCD	197	22.24	72.24	>14	No	>14	++		New	AGCCCCGGCAACGACAACAACAACGTGAACAACGACGGCGTGGTGCACGTGCTGAGCAAGAACATCGACGTGAAGAACCTGCAGGGCACCTTCTACGAGATCGCCACCAATGCCGCCGACAAGATTTTTCCTGGCCTGGCCTGCCGGTGCACCAAATACGAGTTTAGCGGCCTGAAGCGCGACGGCAATCTGGGCTACGTGCTGATCAATTTCGCCTGCGCCAGAAACTTCATCTTCGGCGAGAAGAAAAGCGAGATGACCTTCAAGCTGATCCTGAACAAGCCCCTGGACGAGAACACCGCCACCGTGGAAGAGTTTAACGCCGCCATCTATCTGGTGCAGGGCAACCAGCAGATCCTGCTGAACGGCAACATCAACATCATCTACGCCGAGCTGAAC…
22	ADP180	PF3D7_0721100	Conserved Plasmodium Protein, Unknown Function	MSRLFSFLFFCLIIVFFSSSFVFSRGNQISKCVFYDKRNKDLKQVFYVPTNDVNMYKETIRKLLSREISLLEEPLNENSDSHNMSNKKNVSNFEEIKKNDENNNRKRKEMEEKLKYIEKYRNYAKGVLKNVEFKCENVDDLKSKVKCNLCVYTEIVNNKHIRQGQIIQIFMNECMYGFYYYDNINQYTQNNEYNNKSLKDYNSTQKLDDIYFNITKDISEGNVNGINFFKQQSSKYHPVCYVTE	244	R25-E244	RGNQISKCVFYDKRNKDLKQVFYVPTNDVNMYKETIRKLLSREISLLEEPLNENSDSHNMANKKNVANFEEIKKNDENNNRKRKEMEEKLKYIEKYRNYAKGVLKNVEFKCENVDDLKSKVKCNLCVYTEIVNNKHIRQGQIIQIFMNECMYGFYYYDNINQYTQNNEYNNKALKDYNSAQKLDDIYFNIAKDISEGNVNGINFFKQQSSKYHPVCYVTE	220	26.29	76.29	3.03	Yes	>14	++		PMID: 33515807	AGAGGCAACCAGATCTCTAAGTGCGTGTTCTACGACAAGCGGAACAAGGACCTGAAACAGGTGTTCTATGTGCCCACCAACGACGTGAACATGTACAAAGAGACAATCCGGAAGCTGCTGAGCAGAGAGATCAGCCTGCTGGAAGAACCCCTGAACGAGAACAGCGACAGCCACAACATGGCCAACAAGAAAAACGTGGCCAACTTCGAGGAAATCAAGAAGAACGACGAGAACAACAACCGCAAGCGCAAAGAGATGGAAGAGAAGCTGAAGTACATCGAGAAGTACCGGAACTACGCCAAGGGCGTGCTGAAGAACGTGGAATTCAAGTGCGAGAATGTGGACGACCTGAAGTCCAAAGTGAAGTGCAACCTGTGCGTGTACACCGAGATCGTGAAC…
23	ADP198	PF3D7_1012200	Conserved Plasmodium Protein, Unknown Function	MKRFFVLFVIFLVHIWSENVDTFKCNYSKKKKNGHHIKRHITNDEEKKKEYSFLMLGKENEEENKENKENNQNVNKDNNDNNNNEKKNEEQNHNNEKKQEEVINNNNNNVENKKEEENHNNDKKTDEQNHVNEKKQEGENNKHKKDDTIPPEKKINKENLLEYGTHDKEGHFIPSYKTLTDEILSTNNAMEKASSFLKIACSHVMKLIEFIPESKLSSQYIKVDNKNIYLKDIAVECQNIYFNLEKFSMTLIVFNSKINKFIYSQEK	267	E18-K267	ENVDTFKCNYAKKKKNGHHIKRHITNDEEKKKEYSFLMLGKENEEENKENKENNQNVNKDNNDNNNNEKKNEEQNHNNEKKQEEVINNNNNNVENKKEEENHNNDKKTDEQNHVNEKKQEGENNKHKKDDTIPPEKKINKENLLEYGTHDKEGHFIPSYKTLTDEILSTNNAMEKASSFLKIACSHVMKLIEFIPESKLSSQYIKVDNKNIYLKDIAVECQNIYFNLEKFSMTLIVFNSKINKFIYSQEK	250	29.61	79.61	1.656	Yes	10	++	Non-specific protein detected along with the bait of interest	PMID: 33515807	GAGAACGTGGACACCTTCAAGTGCAACTACGCCAAGAAGAAGAAAAACGGCCACCACATCAAGCGGCACATCACCAACGACGAGGAAAAGAAGAAAGAATACTCCTTCCTGATGCTGGGCAAAGAGAACGAGGAAGAAAACAAGGAAAACAAAGAGAATAACCAGAACGTCAACAAAGACAACAACGATAACAACAACAATGAGAAAAAGAATGAGGAACAGAACCATAACAACGAGAAGAAGCAGGAAGAAGTCATCAACAATAACAATAATAACGTCGAGAACAAGAAAGAAGAGGAAAACCACAATAACGACAAGAAAACCGACGAGCAGAACCACGTGAACGAAAAAAAACAGGAAGGCGAGAACAACAAGCACAAGAAGGACGACACCATCCCT…
24	ADP252	PF3D7_1116000	Rhoptry Neck Protein 4(Ron4)	MSSVRFFLCIFLVLFTFIDIVKPFKGNYGEANFSFFQATPASHIEEPQKTESTDAQSNITQNEEINNTKPLQENITNNQQNSNEQQNNNEQQNNIEQQNNNIQQNNIDTSISHVPNDTIKNPIDNSNISNLDKSNDTNNVIKHEENNQTKENNLETIKHTEPLTNQNTNEVKINDHNEHEKNTEENKIEEQYNNINHHSHDINKNQSINNNMNNENADKNVPHLDQSAMSNEKHINEHTTNHPIESHTGENNHDKINEPIPIEHATTPTNEPIPIEHAATPTNEPIPIEHAATPTNEPIHIEHVATPANEPTHSEHATTTTNEPIHIEHAATPTNEHIHNEHATTTTNEPTHNEHAATITHEPTHNEHTTTPTNEPIHNEHATTPTNEPIPIEHIATPA…	1201	F24-L1201	FKGNYGEANFAFFQATPASHIEEPQKTESTDAQSNIAQNEEINNAKPLQENIANNQQNSNEQQNNNEQQNNIEQQNNNIQQNNIDTSISHVPNDAIKNPIDNSNIANLDKSNDANNVIKHEENNQAKENNLETIKHTEPLTNQNTNEVKINDHNEHEKNTEENKIEEQYNNINHHSHDINKNQAINNNMNNENADKNVPHLDQSAMSNEKHINEHTTNHPIESHTGENNHDKINEPIPIEHATTPTNEPIPIEHAATPTNEPIPIEHAATPTNEPIHIEHVATPANEPTHSEHATTTTNEPIHIEHAATPTNEHIHNEHATTTTNEPTHNEHAATITHEPTHNEHTTTPTNEPIHNEHATTPTNEPIPIEHIATPANEPTHNEHATTTTNEPTHNEHTT…	1178	132.46	182.46	5.98	Yes	5.516	++	Expected band present but some degradation; concentration ineffective	New	TTCAAGGGCAATTACGGCGAGGCCAACTTCGCATTCTTCCAAGCCACACCAGCCAGCCACATCGAGGAACCCCAGAAAACCGAGAGCACAGACGCCCAGAGCAATATCGCCCAGAACGAGGAAATCAACAACGCCAAGCCTCTGCAAGAGAACATTGCCAACAACCAGCAGAACAGCAACGAGCAGCAAAACAACAATGAGCAACAGAACAATATCGAACAGCAGAACAACAATATCCAGCAGAACAACATCGACACCAGCATCAGCCACGTGCCAAACGACGCCATCAAGAACCCCATCGACAACTCTAATATCGCCAACCTGGACAAGAGCAATGACGCCAACAACGTGATCAAGCACGAAGAGAACAACCAGGCCAAAGAAAACAACCTGGAAACC…
25	ADP184	PF3D7_1116700	Cathepsin C, Homolog,Dipeptidyl Peptidase 1 (Dpap1)	MAKRIFSVSFLLVLLNVLHICIKFSVADLPTHVETKNLLGKWKILRTKTSPNLTTCGSSQPNKNTYNVGITDYKKYLLENNYEFVSELNVILSDDYVLYGDIYNTQDNEHRSKWKVLAVYDENKRVIGTWTTICDEGFEIKIGNETYAALMHYEPNGKCGPVSDEDSLDSNGDTDCYTTSFSKIRYGWLDVENEKNEHLHGCFYAERIFDNVNEIKHLDSFTIDKDSQNVLQTFTYDTKLNNILNSNNMLYKFGNLQKPTFTKRNNTNVQFNSELNWHRMKHHGKKKPLKKSMLDASRQTYACPCNANEVVDNVINKGDSDNPVSPTLIQLNNNLKNTTQTGNKDTNEMDLENYEDTLNSPKRELEINELPKNFTWGDPWNKNTREYEVTNQLLCGSCY…	700	D28-N700	DLPTHVETKNLLGKWKILRTKTSPNLATCGSSQPNKNTYNVGITDYKKYLLENNYEFVSELNVILSDDYVLYGDIYNTQDNEHRSKWKVLAVYDENKRVIGTWTTICDEGFEIKIGNEAYAALMHYEPNGKCGPVSDEDSLDSNGDTDCYTTSFSKIRYGWLDVENEKNEHLHGCFYAERIFDNVNEIKHLDSFTIDKDSQNVLQTFTYDTKLNNILNSNNMLYKFGNLQKPTFTKRNNANVQFNSELNWHRMKHHGKKKPLKKSMLDASRQTYACPCNANEVVDNVINKGDSDNPVSPTLIQLNNNLKNTAQTGNKDTNEMDLENYEDTLNSPKRELEINELPKNFAWGDPWNKNTREYEVTNQLLCGSCYIASQLYAFKRRIEVALTKKLDRKYLNN…	673	77.13	127.13	0.162	Yes	>14	++		PMID: 33515807	GATCTGCCCACCCACGTGGAAACAAAGAACCTGCTGGGCAAGTGGAAGATCCTGCGGACCAAGACCAGCCCCAACCTGGCCACCTGTGGCAGCAGCCAGCCCAACAAGAACACCTACAACGTGGGCATCACCGACTACAAGAAGTACCTGCTGGAAAACAACTACGAGTTCGTGTCCGAGCTGAACGTGATCCTGAGCGACGACTACGTGCTGTACGGCGACATCTACAACACCCAGGACAACGAGCACCGGTCTAAGTGGAAGGTGCTGGCCGTGTACGACGAGAACAAGAGAGTGATCGGCACCTGGACCACCATCTGCGACGAGGGCTTCGAGATCAAGATCGGCAACGAGGCCTACGCCGCCCTGATGCACTACGAGCCCAACGGCAAGTGCGGC…
26	ADP218	PF3D7_0408700	Perforin-Like Protein 1(Plp1)	MKLRILKKHYYVVFILLYLYDISCFKCIRLNNRSIYKNKYKNNVHIGTNENIRSIEKYSNVLCNSILCKNDKISSFINQRKNVDDDDESENDDMYESTTAGSSSETDNESDEEENDSSDNNNSDEEQIENSNNNNSDEEQNDSSSNDNNDEENEEQDDVMDNDQNDKKIKHSFNLANESKHTKEERVKEEKKLKIYDFINDKEKRLNFNGDQKDEDNEENDDKDENTLENRNIISKHTSVFPGLYFIGIGYNLLFGNPLGEADSLIDPGYRAQIYLMEWALSKEGIANDLSTLQPVNGWIRKENACSRVESITECSSISDYTKSLSAEAKVSGSYWGIASFSASTGYSSFLHEVTKRSKKTFLVKSNCVKYTIGLPPYIPWDKTTAYKNAVNELPAVFT…	842	K26-K842	KCIRLNNRAIYKNKYKNNVHIGTNENIRSIEKYSNVLCNSILCKNDKISSFINQRKNVDDDDESENDDMYESTTAGSSSETDNEADEEENDASDNNNADEEQIENSNNNNADEEQNDASSNDNNDEENEEQDDVMDNDQNDKKIKHSFNLANEAKHTKEERVKEEKKLKIYDFINDKEKRLNFNGDQKDEDNEENDDKDENTLENRNIISKHTSVFPGLYFIGIGYNLLFGNPLGEADSLIDPGYRAQIYLMEWALSKEGIANDLSTLQPVNGWIRKENACSRVESITECSSISDYTKSLSAEAKVSGSYWGIASFSASTGYSSFLHEVTKRSKKTFLVKSNCVKYTIGLPPYIPWDKTTAYKNAVNELPAVFTGLDKESECPSDVYEENKAKSNCENV…	817	91.12	141.12	Not detected	Yes	>14	+		New	AAGTGCATCCGGCTGAACAACCGGGCCATCTACAAGAACAAGTATAAGAACAACGTGCACATCGGCACCAACGAGAACATCCGGTCCATCGAGAAGTACAGCAACGTGCTGTGCAACAGCATCCTGTGCAAGAACGACAAGATCAGCAGCTTCATCAACCAGCGGAAGAACGTGGACGACGACGATGAGAGCGAGAACGACGATATGTACGAGAGCACCACAGCCGGCAGCAGCAGCGAGACAGATAACGAGGCCGACGAGGAAGAAAACGACGCCAGCGACAACAACAACGCCGATGAGGAACAGATCGAGAACTCCAACAACAACAATGCTGACGAAGAACAAAACGATGCCTCCAGCAACGATAACAACGACGAAGAGAACGAGGAACAGGACGAC…
27	ADP240	PF3D7_0404500	6-Cysteine Protein(P52)	MYVLVLIHMCYHFTMKRKKLFVYFIFLSFIINFNFNININFVCSNVIQDVISIGNVDICVVNVNSDEAQECILNNEFGKLLLFVCNMNDAFSTTAKTHPENCPSRAFVNQSNPTENSPEVDTYSIYPNLFGTNENRLNDTYSLYSTPYSNMDIDFSCLCYGDKQDKVKHIMRINIKKTRKKIKGCDFGDNIPSKRDLTNSLSLNERSSCIIHAYSNDVLGINCFKKEINNSYNNNLELNPSNCFHDVYFGADLILNSKNVIPNSRVIPDPSSDVKLSRNHSFSSYLILPNNLTENIKISCTCKRDEFVGTMIIYTKNINSLMFDNNNNNNDEEQIFQNKYMKKKEYKKDEGNEYDKKMNTDDNYINNEEHHNNNQYNNYENKINNVNYNYDDISKYINE…	478	N45-S455	NVIQDVISIGNVDICVVNVNSDEAQECILNNEFGKLLLFVCNMNDAFSTTAKTHPENCPSRAFVNQANPAENSPEVDTYSIYPNLFGTNENRLNDAYSLYSTPYSNMDIDFSCLCYGDKQDKVKHIMRINIKKTRKKIKGCDFGDNIPSKRDLTNSLSLNERSSCIIHAYSNDVLGINCFKKEINNAYNNNLELNPANCFHDVYFGADLILNSKNVIPNSRVIPDPSSDVKLSRNHAFSSYLILPNNLAENIKISCTCKRDEFVGTMIIYTKNINSLMFDNNNNNNDEEQIFQNKYMKKKEYKKDEGNEYDKKMNTDDNYINNEEHHNNNQYNNYENKINNVNYNYDDISKYINEHYKNYDHEKNSKNSYKTNTNIHDQYDTYHYNNKYDLHSDRTRIR…	411	47.87	97.87	1.292	Yes	>14	++		New	AACGTGATCCAGGACGTGATCAGCATCGGCAACGTGGACATCTGCGTGGTCAACGTGAACAGCGACGAGGCCCAAGAGTGCATCCTGAACAACGAGTTCGGCAAGCTGCTGCTGTTCGTGTGCAACATGAACGACGCCTTCAGCACCACCGCCAAGACACACCCTGAGAACTGTCCCAGCAGAGCCTTCGTGAACCAGGCCAATCCTGCCGAGAATAGCCCTGAGGTGGACACCTACAGCATCTACCCCAACCTGTTCGGCACCAACGAGAACCGGCTGAACGATGCCTACAGCCTGTACAGCACCCCTTACTCCAACATGGACATCGACTTCAGCTGCCTGTGCTACGGCGACAAGCAGGACAAAGTGAAGCACATCATGCGGATCAACATCAAGAAA…
28	ADP250	PF3D7_0911300-B	Cysteine Repeat Modular Protein 1(Crmp1)-B	MLKFFFFFFYMFLIIYGIATLNIKNENNSHMPNFFENRYYVNNERGETLSSLNLDNIDNTYNHNNNNNNNNNISSSNYNKGILKRLDKSSTVKELYRNKNRVLNKLKYKNIRKMKKRRRRRRRKKKKANIDKVNLSRNFLFSYIQKNLYYTRSYFNVSQLFSTLQIFLDQFCYPGLGRCIPYINKCLCYDKSKMKPKTAKSCLNNCGVISLCSGYPYGPGYKIIPNEFINNRKVVTCVVSSLQNKLDRTCGYNKKLRFNENKIYCIPYDLLDMNLSGIYCVNNNKEKIFCKGFLRQIYTNLKEYEILDIAYHNFILNNPCNEHIYDDGTNYKGCQDTSISGRKCLHWNSLNMEKVLPYLYLHNYCRNPEGLSYIYCYVDNNGIITREYCKSRSNIIFNN…	3313	G1410-M2397	GVLSFKFNTIKNLNVHLEIVMYGLFHIYNYKLNFKIVCDNGYYYIFNDCFPCPQGYYNNINIIKTNVDFINKCMKCDKNKATLIEKSSNKADCLCNFGYEYIKNPADPQEFICSPCTRGMYKNTISNKLCDGNACTGNFATSVIGAKNIIESTCFCKPGFYVTYDYRGIEFCKECLLHFYCPGNVIGIQKCPIHNEALQPEKRINFDSLHGCFCKKGYEPINILNINKAGTRDEHYYKLFHNTYADKFKDINPKHICMECDIGYYKDTISFQPCKKCPNQATNKKYGSTSLNDCNTCHSGYYKNINKACSTCLPNHFCVGDLLQKDLDKYSGDAVICPNNAVTKKPYTQNGAFKDCLCIEGYIKNYQESYNINDHCKLVPLNFYKDSISNDLGTPCPVN…	988	113.63	163.63	Not detected	Yes	0.583	-		New	GGCGTCCTCAGCTTTAAATTTAATACCATTAAGAACCTGAACGTCCACCTCGAAATCGTCATGTATGGGCTCTTCCACATCTACAATTATAAGTTGAACTTCAAGATCGTCTGCGATAACGGCTACTATTACATCTTCAACGACTGCTTCCCCTGCCCACAAGGGTATTATAATAACATCAACATCATTAAGACGAACGTAGACTTCATCAACAAATGCATGAAGTGTGACAAGAACAAAGCTACACTCATCGAGAAGAGTTCCAACAAGGCGGATTGCCTCTGCAATTTCGGCTATGAATACATCAAGAACCCCGCCGACCCCCAGGAGTTTATCTGCTCCCCATGCACGCGGGGCATGTATAAGAACACTATTAGTAATAAACTGTGTGACGGGAAC…
29	ADP163	PF3D7_1133400	Apical Membrane Antigen 1 (Ama1)	MRKLYCVLLLSAFEFTYMINFGRGQNYWEHPYQNSDVYRPINEHREHPKEYEYPLHQEHTYQQEDSGEDENTLQHAYPIDHEGAEPAPQEQNLFSSIEIVERSNYMGNPWTEYMAKYDIEEVHGSGIRVDLGEDAEVAGTQYRLPSGKCPVFGKGIIIENSNTTFLTPVATGNQYLKDGGFAFPPTEPLMSPMTLDEMRHFYKDNKYVKNLDELTLCSRHAGNMIPDNDKNSNYKYPAVYDDKDKKCHILYIAAQENNGPRYCNKDESKRNSMFCFRPAKDISFQNYTYLSKNVVDNWEKVCPRKNLQNAKFGLWVDGNCEDIPHVNEFPAIDLFECNKLVFELSASDQPKQYEQHLTDYEKIKEGFKNKNASMIKSAFLPTGAFKADRYKSHGKGYNW…	622	Q25-T541	QNYWEHPYQNSDVYRPINEHREHPKEYEYPLHQEHTYQQEDSGEDENTLQHAYPIDHEGAEPAPQEQNLFSSIEIVERSNYMGNPWTEYMAKYDIEEVHGSGIRVDLGEDAEVAGTQYRLPSGKCPVFGKGIIIENSNTAFLTPVATGNQYLKDGGFAFPPTEPLMSPMTLDEMRHFYKDNKYVKNLDELTLCSRHAGNMIPDNDKNSNYKYPAVYDDKDKKCHILYIAAQENNGPRYCNKDESKRNSMFCFRPAKDISFQNYAYLSKNVVDNWEKVCPRKNLQNAKFGLWVDGNCEDIPHVNEFPAIDLFECNKLVFELSASDQPKQYEQHLTDYEKIKEGFKNKNAAMIKSAFLPTGAFKADRYKSHGKGYNWGNYNTETQKCEIFNVKPTCLINNA…	517	59.73	109.73	>14	No	>14	++		PMID: 33515807	CAGAATTACTGGGAGCACCCTTACCAGAACAGCGACGTGTACCGGCCCATCAACGAGCACAGAGAGCACCCCAAAGAGTACGAGTACCCCCTGCACCAGGAACACACCTACCAGCAGGAAGATAGCGGCGAGGACGAGAACACCCTGCAGCACGCCTACCCCATCGATCACGAGGGCGCCGAACCAGCCCCCCAGGAACAGAACCTGTTCAGCAGCATCGAGATCGTGGAGCGGAGCAACTACATGGGCAACCCCTGGACCGAGTACATGGCCAAGTACGACATCGAGGAAGTGCACGGCAGCGGCATCAGAGTGGACCTGGGCGAGGATGCCGAAGTGGCTGGAACCCAGTACAGACTGCCCAGCGGCAAGTGCCCTGTGTTCGGCAAGGGCATCATC…
30	ADP179	PF3D7_0702900	Centrin, Putative	MKLHVSLLYFFFLFLTFFNILKAQDNKNKVEETHEEQGEMTQEEKDEIYSEFVDYDLNKDGLIDAEEIVVTLKNMKKADFINFFNKVDLDSSGTISIDEYMLFINSN	107	Q24-N107	QDNKNKVEETHEEQGEMTQEEKDEIYSEFVDYDLNKDGLIDAEEIVVTLKNMKKADFINFFNKVDLDSSGTISIDEYMLFINSN	84	9.81	59.81	>14	No	>14	++		PMID: 33515807	CAGGACAACAAGAACAAGGTGGAAGAGACACACGAGGAACAGGGCGAGATGACCCAGGAAGAGAAGGACGAGATCTACAGCGAGTTCGTGGACTACGACCTGAACAAGGACGGCCTGATCGACGCCGAGGAAATCGTGGTCACCCTGAAGAACATGAAGAAGGCCGACTTCATCAATTTCTTCAACAAAGTGGACCTGGACAGCAGCGGCACCATCAGCATCGACGAGTACATGCTGTTCATCAACTCCAAC
31	ADP197	PF3D7_0812300	Sporozoite Surface Protein 3	MPNMLLYIFFLIFFSFYNPVKGEGYICDFSSEKYNIYFDEQKDDVICYHEIYEGDSIGIIIPRYKEGNENIYIKTNCFNEVSLESSGNNALSIYDIFNDDEITLYDQDSIFYTEYISSILHIKKVKKNTYLHCVFESKDVNGLTTHKGIAKITIKNVKHNENKKLINNDVDNNSSLSFKKKLTNKLVIDLLNKIDIIKDDKLNNQYNNDDNKFLVEAKPGDILYLLGVKRKNKKYLYVDQDCPLHFERIGSIYKYIFPIINEKEEIYNCTLYVDDDVSTNKKIVGNLKITFVSKNPSINDINIDVLKKYIHSDIEQKLYKLLYGEISNSVNKYAEQNVDINNTDISAIQFMNLNSDNCNNNECIEFFNNSTCSSYCGKGYRLLNGNNHMYDEQMVVPCY…	461	E23-P411	EGYICDFSSEKYNIYFDEQKDDVICYHEIYEGDSIGIIIPRYKEGNENIYIKTNCFNEVSLESSGNNALSIYDIFNDDEITLYDQDSIFYTEYISSILHIKKVKKNTYLHCVFESKDVNGLTTHKGIAKITIKNVKHNENKKLINNDVDNNAALSFKKKLTNKLVIDLLNKIDIIKDDKLNNQYNNDDNKFLVEAKPGDILYLLGVKRKNKKYLYVDQDCPLHFERIGSIYKYIFPIINEKEEIYNCALYVDDDVSTNKKIVGNLKITFVSKNPAINDINIDVLKKYIHSDIEQKLYKLLYGEISNSVNKYAEQNVDINNADISAIQFMNLNSDNCNNNECIEFFNNAACSSYCGKGYRLLNGNNHMYDEQMVVPCYNGECKPEDEIEP	389	45	95	>14	No	>14	+	Expected band present but some degradation	PMID: 33515807	GAGGGCTACATCTGCGACTTCAGCAGCGAGAAGTACAACATCTACTTCGACGAGCAGAAGGACGACGTCATCTGCTACCACGAGATCTACGAGGGCGACAGCATCGGCATCATCATCCCCAGATACAAAGAGGGCAACGAGAACATCTACATCAAGACCAACTGCTTCAACGAGGTGTCCCTGGAAAGCAGCGGCAACAACGCCCTGAGCATCTACGACATCTTCAACGACGACGAGATCACCCTGTACGACCAGGACAGCATCTTCTACACCGAGTACATCAGCAGCATCCTGCACATCAAGAAAGTGAAGAAGAACACCTACCTGCACTGCGTGTTCGAGAGCAAGGACGTGAACGGCCTGACCACCCACAAGGGAATCGCCAAGATCACCATTAAG…
32	ADP242	PF3D7_0304600 C-terminus	Csp C-Terminus	MMRKLAILSVSSFLFVEALFQEYQCYGSSSNTRVLNELNYDNAGTNLYNELEMNYYGKQENWYSLKKNSRSLGENDDGNNEDNEKLRKPKHKKLKQPADGNPDPNANPNVDPNANPNVDPNANPNVDPNANPNANPNANPNANPNANPNANPNANPNANPNANPNANPNANPNANPNANPNANPNANPNANPNANPNVDPNANPNANPNANPNANPNANPNANPNANPNANPNANPNANPNANPNANPNANPNANPNANPNANPNANPNANPNKNNQGNGQGHNMPNDPNRNVDENANANSAVKNNNNEEPSDKHIKEYLNKIQNSLSTEWSPCSVTCGNGIQVRIKPGSANKPKDELDYANDIEKKICKMEKCSSVFNVVNSSIGLIMVLSFLFLN	397	N273-K373	NKNNQGNGQGHNMPNDPNRNVDENANANSAVKNNNNEEPSDKHIKEYLNKIQNSLSTEWSPCSVTCGNGIQVRIKPGSANKPKDELDYANDIEKKICKMEK	101	11.25	61.25	>14	No	>14	++		New	AACAAGAACAATCAAGGCAACGGCCAGGGCCACAACATGCCCAACGATCCCAACAGAAACGTGGACGAGAACGCCAACGCCAACAGCGCCGTGAAGAACAACAACAACGAGGAACCCAGCGACAAGCACATCAAAGAGTACCTGAACAAGATCCAGAACAGCCTGAGCACCGAGTGGTCCCCATGTAGCGTGACATGCGGCAACGGAATCCAAGTGCGGATCAAGCCTGGCAGCGCCAACAAGCCTAAGGACGAGCTGGACTACGCCAACGACATCGAGAAGAAAATCTGCAAGATGGAAAAG
33	ADP181	PF3D7_0722200	Rhoptry-Associated Leucine Zipper-Like Protein 1 (Ralp1)	MNFFFFFIIVYCFISSFYLIKSSSNDKNKINKNNMPLQRGASNLKDINIHNVEKKSNMESVNNNINNTTCSKNLNANKVPNVAHTGVNKKGETKNEEVEKEENENEEIEKEEIENEENQQNEEDENEENQQNEEDENEENQQMNVNVDVSAEKKNKELPEEKKELQKNSEKNINKEVIKDSNKDNTFNFHKNINTSFNKNKNIYNNNNNNNNNNKTFIEKKEEAIDMKKTHCSNNNKMCKYNNMNNHMSTNKNNNQIFEESKQNVNKPIYNLKSLGNNTFKNDEKYNENDYKNNHDDDKKKYTDDSNEENIYEERNQKILLIHLLKNIKELLNRQRQNFNNFLSFLSENYQSYEKFYKSQKYQNGKNYIDKLDQQGELKNVSVVTHSFLDMSKAANGKK…	749	S23-F749	SSNDKNKINKNNMPLQRGASNLKDINIHNVEKKSNMESVNNNINNAACSKNLNANKVPNVAHTGVNKKGETKNEEVEKEENENEEIEKEEIENEENQQNEEDENEENQQNEEDENEENQQMNVNVDVSAEKKNKELPEEKKELQKNSEKNINKEVIKDSNKDNTFNFHKNINTAFNKNKNIYNNNNNNNNNNKAFIEKKEEAIDMKKTHCSNNNKMCKYNNMNNHMSTNKNNNQIFEESKQNVNKPIYNLKSLGNNAFKNDEKYNENDYKNNHDDDKKKYTDDSNEENIYEERNQKILLIHLLKNIKELLNRQRQNFNNFLSFLSENYQSYEKFYKSQKYQNGKNYIDKLDQQGELKNVAVVTHSFLDMSKAANGKKDKNGVFVKLMNDQNDDGDDTKD…	727	84.86	134.86	3.6	Yes	>14	++		PMID: 33515807	AGCAGCAACGACAAGAACAAGATCAACAAAAACAACATGCCCCTGCAGAGAGGCGCCAGCAACCTGAAGGACATCAACATCCACAACGTCGAGAAGAAAAGCAACATGGAAAGCGTGAACAACAACATTAACAACGCCGCCTGCTCCAAGAACCTGAACGCCAACAAGGTGCCCAACGTGGCCCACACCGGCGTCAACAAGAAGGGCGAGACAAAGAACGAGGAAGTCGAGAAAGAGGAAAACGAGAACGAAGAGATCGAAAAAGAAGAAATTGAAAACGAGGAAAACCAGCAGAATGAAGAGGACGAGAATGAGGAGAATCAGCAGAACGAGGAAGATGAGAACGAAGAAAATCAGCAGATGAACGTGAACGTGGACGTGTCCGCCGAGAAGAAGAAC…
34	ADP237	PF3D7_1451800	Sortilin	MKKKLEKQKKLLEYEKGYYSNKVKMRNMLFFKSIGNKNHLFLVFLLFLFFSFSCINFTQCQITKKKVSVSEINFDSAVDDVQWCGNNHMTVLVKTVKGRLYRSSDGGKIWTNITGNLSDKENNKSDPSSNHMNEMTTVDLIMVNSVNKNIVLIIGNQKNHYISEDSGETFRLLNYQNKINFWQFHSTKTHWALVSSWTEACYSNDDNSGECMQTLSLTKDLGRTFQLIDIYVVQFNWGDKESHLEDTIYYTRHKNRNGHQQRFSGWSKDVDFVATHNFGKSVDVLVKQGNKFLISNGYIFVAKLNDVIKQTVNMMVSTDGGKTFNKANLPENIHEKSYTVLDTSEGSIMLHVNHGTSSEKINTGNVYISDASGLNYTLSLPNNIRTSSGECEFDRVLSL…	895	T63-K771	TKKKVSVSEINFDSAVDDVQWCGNNHMTVLVKTVKGRLYRSSDGGKIWTNIAGNLADKENNKADPSSNHMNEMTTVDLIMVNSVNKNIVLIIGNQKNHYISEDSGETFRLLNYQNKINFWQFHSTKTHWALVSSWTEACYSNDDNSGECMQTLSLTKDLGRTFQLIDIYVVQFNWGDKESHLEDTIYYTRHKNRNGHQQRFSGWSKDVDFVATHNFGKSVDVLVKQGNKFLISNGYIFVAKLNDVIKQTVNMMVSTDGGKTFNKANLPENIHEKSYTVLDTSEGSIMLHVNHGTSSEKINTGNVYISDASGLNYALSLPNNIRTSSGECEFDRVLSLDGVYIANFLDVNNEIKDEDLRFQNFKSAIEEDIAPFETNTEKRKKQYNKGKNEDAVRTVISF…	709	80.06	130.06	9.488	Yes	4	++	Expected band present but some degradation; concentration ineffective	New	ACCAAGAAAAAGGTGTCCGTGTCCGAGATCAACTTCGACAGCGCCGTGGACGATGTGCAGTGGTGCGGCAACAATCACATGACCGTGCTGGTCAAGACCGTGAAGGGCAGACTGTACAGAAGCAGCGACGGCGGCAAGATTTGGACCAATATCGCCGGCAACCTGGCCGACAAAGAGAACAACAAGGCCGATCCTAGCAGCAACCACATGAACGAGATGACCACCGTGGACCTGATCATGGTCAACAGCGTGAACAAGAACATCGTGCTGATCATCGGCAACCAGAAGAACCACTACATCAGCGAGGACAGCGGCGAGACATTCCGGCTGCTGAACTACCAGAACAAGATCAATTTCTGGCAGTTCCACAGCACCAAGACACACTGGGCCCTCGTGTCT…
35	ADP399	PF3D7_0220000	Liver Stage Antigen 3(Lsa3)	MTNSNYKSNNKTYNENNNEQITTIFNRTNMNPIKKCHMREKINKYFFLIKILTCTILIWAVQYANNSDINKSWKKNTYVDKKLNKLFNRSLGESQVNGELASEEVKEKILDLLEEGNTLTESVDDNKNLEEAEDIKENILLSNIEEPKENIIDNLLNNIGQNSEKQESVSENVQVSDELFNELLNSVDVNGEVKENILEESQVNDDIFNSLVKSVQQEQQHNVEEKVEESVEENDEESVEENVEENVEENDDESVASSVEESIASSVDESIDSSIEENVAPTVEEIVAPTVEEIVAPSVVESVAPSVEESVEENVEESVAENVEESVAENVEESVAENVEESVAENVEESVAENVEESVAENVEEIVAPTVEESVAPTVEEIVAPSVEESVAPSVEEIV…	1558	N65-K1433	NNADINKAWKKNTYVDKKLNKLFNRALGESQVNGELASEEVKEKILDLLEEGNTLTESVDDNKNLEEAEDIKENILLSNIEEPKENIIDNLLNNIGQNSEKQESVSENVQVSDELFNELLNSVDVNGEVKENILEESQVNDDIFNSLVKSVQQEQQHNVEEKVEESVEENDEESVEENVEENVEENDDESVASSVEESIASSVDESIDSSIEENVAPTVEEIVAPTVEEIVAPSVVESVAPSVEESVEENVEESVAENVEESVAENVEESVAENVEESVAENVEESVAENVEESVAENVEEIVAPTVEESVAPTVEEIVAPSVEESVAPSVEEIVVPTVEESVAENVEEIVAPSVEEIVAPSVEEIVAPTVEESVAPTVEEIVAPSVEESVAPSVEEIV…	1369	153.57	203.57	2.648	Yes	1.848	++	Expected band present but some degradation; concentration ineffective	New	AACAACGCCGACATCAACAAGGCCTGGAAGAAAAACACCTACGTGGACAAGAAGCTGAACAAGCTGTTCAACAGAGCCCTGGGCGAGAGCCAAGTGAATGGCGAACTGGCCAGCGAGGAAGTGAAAGAGAAGATCCTGGACCTGCTGGAAGAGGGCAACACCCTGACCGAGAGCGTGGACGACAACAAGAATCTGGAAGAAGCCGAGGACATCAAAGAGAACATTCTGCTGAGCAACATCGAGGAACCCAAAGAGAATATCATCGACAACCTGCTCAACAACATCGGCCAGAACAGCGAGAAGCAAGAGTCCGTGTCCGAGAACGTCCAGGTGTCCGACGAGCTGTTTAACGAGCTGCTGAACTCCGTGGACGTGAACGGCGAAGTCAAAGAAAACATC…
36	ADP188	PF3D7_1404700	Conserved Plasmodium Protein, Unknown Function	MIKVLLAVLFILIKLENIIGQDEKSVKNICVCDFTDKLNFLPLEKTKILCELKPQYGEDIKIIANKEYEINCMNNSKVFCPLKDTFINNTNIKLYSPKLHFEIKDITHKGKNAALYYLKIDEEASDIFFSCSIKPKQVSGLLEGEVRVNLKKHINEEYSIFNEEEDVHVCDFSKGNLDITPSAGFYLKNSRNVSCIYRVIPNKLFLIKLPKLDIVTEKLLPSIVNCLSEFSFINFTLKHVQEGDNYISFNVIFGEFKKHFNLTCSLDLSDFQQEPCNLGKTANITFIFSK	290	Q21-K290	QDEKSVKNICVCDFTDKLNFLPLEKTKILCELKPQYGEDIKIIANKEYEINCMNNAKVFCPLKDTFINNANIKLYSPKLHFEIKDITHKGKNAALYYLKIDEEASDIFFSCSIKPKQVSGLLEGEVRVNLKKHINEEYSIFNEEEDVHVCDFSKGNLDITPSAGFYLKNSRNVACIYRVIPNKLFLIKLPKLDIVTEKLLPSIVNCLSEFSFINFALKHVQEGDNYISFNVIFGEFKKHFNLACSLDLSDFQQEPCNLGKTANIAFIFSK	270	30.97	80.97	0.556	Yes	>14	++		PMID: 33515807	CAGGACGAGAAGTCCGTGAAGAACATCTGCGTGTGCGACTTTACCGACAAGCTGAACTTCCTGCCCCTGGAAAAGACCAAGATCCTGTGCGAGCTGAAGCCCCAGTACGGCGAGGACATCAAGATCATTGCCAACAAAGAGTACGAGATCAACTGCATGAACAACGCCAAGGTGTTCTGCCCTCTGAAGGACACCTTCATCAACAATGCCAACATCAAGCTCTACAGCCCCAAGCTGCACTTCGAGATCAAGGACATCACCCACAAGGGCAAGAACGCCGCCCTGTACTACCTGAAGATCGACGAGGAAGCCAGCGACATCTTCTTCAGCTGCAGCATCAAGCCCAAACAGGTGTCCGGCCTGCTGGAAGGCGAAGTGCGCGTGAACCTGAAGAAGCAC…
37	ADP219	PF3D7_1030200	Claudin-Like Apicomplexan Microneme Protein, Putative(Clamp)	MARVRKGKAMPVMSKNSIFVLNIIMTIGFISAIPQIFTTLMTSWREAEPIEYKYMFRGSEHSLYVDYTYYGLYKVVYDNKHVETWTQRVQNMKRKGIEGIQQGKNSESAGSLSLWTSVCPEACRDAIVRRIEAYERVSFISLVLLCGIVISCTIVILSVGWNLLFSKSIFILMGCFIFSFVINAGIGTYWYYETDMSWNSITKAQQYPFPRCSHCFYVFMITTGIYALCFLSLLLLDLFNKGKQKSSHRDQLNAHNRNPMNNKAMYQPMFDNQPGMMMQRSASYSNIMPFVKGMNNNDYSNYMQYNKMGMNMNMNMNQMPQQGFPNFRNMGSNVGPNMGSPMGSPMGPSMGSPMGPSMGSPMGPNMGSPMSSPMGSHMGPNLNPNFFPQQSRQYSYSVS…	450	P34-S138	PQIFTTLMTSWREAEPIEYKYMFRGSEHSLYVDYTYYGLYKVVYDNKHVETWTQRVQNMKRKGIEGIQQGKNSESAGSLSLWTSVCPEACRDAIVRRIEAYERVS	105	12.37	62.37	Not detected	Yes	>14	+		New	CCCCAGATTTTCACCACACTGATGACCAGCTGGCGCGAGGCCGAGCCTATCGAGTACAAGTACATGTTCCGGGGCAGCGAGCACAGCCTGTACGTGGACTACACCTACTACGGCCTGTACAAGGTGGTGTACGACAACAAGCACGTGGAAACCTGGACACAGCGGGTGCAGAACATGAAGCGGAAGGGCATCGAGGGCATCCAGCAGGGCAAGAATAGCGAGTCTGCCGGCTCTCTGAGCCTGTGGACATCTGTGTGTCCTGAGGCCTGCAGAGATGCCATCGTGCGGAGAATCGAGGCCTACGAGAGAGTGTCT
38	ADP241	PF3D7_0404400	6-Cysteine Protein(P36)	MAYNIWEEYIMANFHNVYPVVTNLFLFIALSYSFCIFVFFSFFFVKMRKVIYFFLIICLHSNVGWHPFFVFFCGVSGLYVKELQVGNYYICNLKDYANETCTVNYDYNKMIKLLCPINKSYEEYDDRYCFKFIGIRDRLVINNQEEPIMDTLPGIIIENLNMFDRYNVGIYMPFYVKEDITIVCTCESSKDSEAITPYLKIHVKANNSFNKEGEFIKGCDYGNNKGKHQFLTNTLKQEENFLCEINANPGEVVGMNCINFEEYTTTTTINNKKKKHQNKNNKNNFDVIQLRPPHCFSNVSISMSFLRVVTMNVNNLLPEAKYYPEVYSFPKDKKFQKYSTISYLWIPENVPHDILFYCHCNFPQGKGIGLFNINKTVES	379	F34-S379	FCIFVFFSFFFVKMRKVIYFFLIICLHSNVGWHPFFVFFCGVSGLYVKELQVGNYYICNLKDYANEACTVNYDYNKMIKLLCPINKAYEEYDDRYCFKFIGIRDRLVINNQEEPIMDTLPGIIIENLNMFDRYNVGIYMPFYVKEDITIVCTCESSKDSEAITPYLKIHVKANNAFNKEGEFIKGCDYGNNKGKHQFLTNTLKQEENFLCEINANPGEVVGMNCINFEEYTTTTTINNKKKKHQNKNNKNNFDVIQLRPPHCFSNVAISMSFLRVVTMNVNNLLPEAKYYPEVYSFPKDKKFQKYSTISYLWIPENVPHDILFYCHCNFPQGKGIGLFNINKAVES	346	40.51	90.51	Not detected	Yes	3	+		New	TTCTGCATCTTCGTGTTCTTCTCATTCTTCTTCGTGAAAATGCGGAAAGTGATCTACTTCTTCCTGATCATCTGCCTGCACAGCAACGTCGGCTGGCACCCCTTCTTTGTGTTCTTTTGTGGCGTGTCCGGCCTGTACGTGAAAGAACTGCAAGTGGGCAACTACTACATCTGCAACCTGAAGGACTACGCCAACGAGGCCTGCACCGTGAACTACGACTACAACAAGATGATCAAGCTGCTGTGCCCCATCAACAAGGCCTACGAGGAATACGACGACCGGTACTGCTTCAAGTTCATCGGCATCCGGGACAGACTGGTCATCAACAATCAAGAGGAACCCATCATGGACACCCTGCCTGGCATCATCATCGAGAACCTGAATATGTTCGATCGGTAC…
39	ADP251	PF3D7_0718300	Cysteine Repeat Modular Protein 2(Crmp2)	MRNSDFFFFFFVLLNCFLNIQPYVSNATSNIIKEKNTSFVKKIYDDPYIKKDVTLQLKNAKYNHINKKISKSKKNVKKKRGISFVSLNLNKILELQDKNPIKLISNIYAKDKSKFLSTCYENNKLNDINNCNRFTISKQICDTPVGFNLNDNFLVKETGGLSSTCLVDNKPEYWKIYNNHIIVESGEYFDLKIRNETFLLQTSIIITKDICMNKTKIESSYFTYQNNHSKIGNPILYKGEVIGMEIKNIKVKDDVEGLFNVCSCYLDNEHHAYNKCSETNKHYMQISSIRIIKKIVHNINILTGKKLHINLQNYVTPYPIKSAFIIKKVEHYSCNNINNKSFNEIQEHFYNNEKKLKFYNIFLYETDLQEFKEDIIFENPGMYLLCYTSNDSQSEYSAE…	2543	G975-N1731	GTIEIKLSEFVGDSVNLAAKLHGFFLELNVNIAFTVICSNGMKALNGICIPCPLGSYNNINEYIKNNNIYECTLCHNNAATKNEGSTSISQCLCLPGYELNNNDLCVPCKRGTWKTKLSNSPCIFHCYPNSYSLVQGSRSEEESKCKCKRGFYFVSKDSINFCDNCNIGYFCPGGYKIGEKKCPKNTANIAQNNFAISSCKCDVGFEPFDSSNLNAYNFKNDPIFNDYKDFLDDVKSSQICVPCKEGFYKNTVSEEKCKRCSDNVYTDGLQSTSISNCKKCEKGYYLQSEDSCIICPDNHYCPGAYINDPKYAIYENQKIPCGDKSLTIPPNNLNVAHLNCLCKKGFEFIKTDDNEFDCLEVPKNYYKSHLGNKEKEPCPENSVTLYTQTKSKVKCLCM…	757	85.46	135.46	Not detected	Yes	1.906	-		New	GGCACCATCGAGATCAAGCTGAGCGAGTTCGTGGGCGACTCCGTGAATCTGGCCGCCAAGCTGCACGGCTTCTTTCTGGAACTGAACGTGAACATTGCCTTCACCGTGATCTGCAGCAACGGCATGAAGGCCCTGAACGGCATCTGCATCCCTTGTCCTCTGGGCAGCTACAACAACATCAACGAGTACATCAAGAACAACAATATCTATGAGTGCACCCTGTGCCACAACAACGCCGCCACAAAGAATGAGGGCAGCACCAGCATCAGCCAGTGCCTGTGTCTGCCTGGCTACGAGCTGAACAACAACGACCTGTGCGTGCCCTGCAAGAGAGGCACCTGGAAAACAAAGCTGAGCAACAGCCCCTGCATCTTCCACTGCTACCCCAACAGCTACAGC…
40	ADP164	PF3D7_1028700	Merozoite Trap-Like Protein	MKKTILNLYLINILFALSDVKGISTHDTCDEWSEWSACTHGISTRKCLSDSSIKDETLVCTKCDKWGEWSECKDGRMHRKVLNCPFIKEEQECDVNNEMAEDTHMNNSYIYFNADDGDNEYEDHDDKNDDDKNYDNENDDDKNDDDKNDDDKNDDDKNDDDKNDDEENYNDTEEKVKNNDIHNSSANSNNEVTNFIQIKDKIMIKHKTTNIHPVNFIQEKYTRNNKYRSDNFSKILNNMNHINNNNYNSRSSSTSSKNARGYRGGSSNMYPHVPNYTSSSVHNSTNNERKSDEDLDNIEGDNITKEERIVPINNKNYDNHDEHSNIHEHDTSRNVDNEKYNSNDDLPNLSTYDYDMNNDSYKKNHMKKPMDSIKEEQTKQENNQNNEKVSSSEKQNDDI…	498	I23-K432	ISTHDTCDEWSEWSACTHGISTRKCLSDSSIKDETLVCTKCDKWGEWSECKDGRMHRKVLNCPFIKEEQECDVNNEMAEDTHMNNAYIYFNADDGDNEYEDHDDKNDDDKNYDNENDDDKNDDDKNDDDKNDDDKNDDDKNDDEENYNDAEEKVKNNDIHNSAANSNNEVTNFIQIKDKIMIKHKTTNIHPVNFIQEKYTRNNKYRSDNFAKILNNMNHINNNNYNSRSSSTSSKNARGYRGGSSNMYPHVPNYASSSVHNSANNERKSDEDLDNIEGDNIAKEERIVPINNKNYDNHDEHSNIHEHDTSRNVDNEKYNSNDDLPNLATYDYDMNNDAYKKNHMKKPMDSIKEEQTKQENNQNNEKVSSSEKQNDDISALYEHMNTKDQEHTQHEQPND…	410	47.79	97.79	11.334	No	11.334	++		PMID: 33515807	ATCAGCACCCACGACACCTGTGACGAGTGGAGCGAGTGGTCCGCCTGTACCCACGGCATCAGCACCAGAAAGTGCCTGAGCGACAGCAGCATCAAGGACGAGACACTCGTGTGCACCAAGTGCGACAAGTGGGGGGAGTGGTCCGAGTGCAAGGACGGCCGGATGCACCGGAAGGTGCTGAACTGCCCCTTCATCAAAGAGGAACAGGAATGCGACGTCAACAACGAGATGGCCGAGGACACCCACATGAACAACGCCTACATCTACTTCAACGCCGACGACGGCGACAACGAGTACGAGGACCACGACGACAAGAACGACGACGATAAGAATTACGACAACGAGAATGACGATGACAAGAATGATGATGACAAAAACGATGATGACAAAAACGACGAC…
41	ADP182	PF3D7_1017100	Conserved Plasmodium Protein, Unknown Function	MKRVYTCLCFICLFFLCILKGVYNVKTQKNEGIIIDKEGKENDNGNSDRNTPNNNNRLNRMTLNKEMYEKHNKMNNEEDNNKNINYDLSNLKDGMKKKHFGSNSSEDKTNKKSSINSVLEKYQHTKHEEKNLQNLNKNMMTHENDDSMKSIFISEESFESAKNVCQFIVMQNDYFKNFCNITSLVYDIEKLKKNNHKIYEEILSNSYENNNGSKFKLLKEINHTKVFKEMDNTNPKFSILFLYDKFCYGGIPLACSNLMKYDNVFDINEQSETTNKPDDNVNMEEMENYIINQTGMENGFEENVSDLTQE	310	V22-E310	VYNVKTQKNEGIIIDKEGKENDNGNSDRNTPNNNNRLNRMTLNKEMYEKHNKMNNEEDNNKNINYDLSNLKDGMKKKHFGSNSAEDKTNKKSSINSVLEKYQHTKHEEKNLQNLNKNMMTHENDDSMKSIFISEESFESAKNVCQFIVMQNDYFKNFCNIASLVYDIEKLKKNNHKIYEEILSNSYENNNGAKFKLLKEINHAKVFKEMDNTNPKFSILFLYDKFCYGGIPLACSNLMKYDNVFDINEQSETTNKPDDNVNMEEMENYIINQAGMENGFEENVADLTQE	289	33.77	83.77	>14	No	>14	+		PMID: 33515807	GTGTACAACGTGAAAACCCAGAAGAACGAGGGCATCATCATCGACAAAGAGGGCAAAGAGAACGACAACGGCAACAGCGACCGGAACACCCCTAACAACAACAACCGGCTGAACCGGATGACCCTGAACAAAGAGATGTACGAGAAGCACAACAAGATGAACAACGAGGAAGATAACAACAAGAACATCAACTACGACCTGAGCAACCTGAAGGACGGCATGAAGAAGAAGCACTTCGGCAGCAACAGCGCCGAGGACAAGACCAACAAGAAGTCCAGCATCAACAGCGTGCTGGAAAAGTACCAGCACACCAAGCACGAGGAAAAGAACCTGCAGAACCTGAACAAGAATATGATGACCCACGAGAACGACGACAGCATGAAGTCCATCTTCATCAGC…
42	ADP200	PF3D7_0918000	Secreted Acid Phosphatase (Gap50)	MNYCKTTFHIFFFVLFFITIYEIKCQLRFASLGDWGKDTKGQILNAKYFKQFIKNERVTFIVSPGSNFIDGVKGLNDPAWKNLYEDVYSEEKGDMYMPFFTVLGTRDWTGNYNAQLLKGQGIYIEKNGETSIEKDADATNYPKWIMPNYWYHYFTHFTVSSGPSIVKTGHKDLAAAFIFIDTWVLSSNFPYKKIHEKAWNDLKSQLSVAKKIADFIIVVGDQPIYSSGYSRGSSYLAYYLLPLLKDAEVDLYISGHDNNMEVIEDNDMAHITCGSGSMSQGKSGMKNSKSLFFSSDIGFCVHELSNNGIVTKFVSSKKGEVIYTHKLNIKKKKTLDKVNALQHFAALPNVELTDVPSSGPMGNKDTFVRVVGTIGILIGSVIVFIGASSFLSKNMK	396	Q26-P360	QLRFASLGDWGKDTKGQILNAKYFKQFIKNERVTFIVSPGSNFIDGVKGLNDPAWKNLYEDVYSEEKGDMYMPFFTVLGTRDWTGNYNAQLLKGQGIYIEKNGETSIEKDADATNYPKWIMPNYWYHYFTHFTVSSGPSIVKTGHKDLAAAFIFIDTWVLSSNFPYKKIHEKAWNDLKSQLSVAKKIADFIIVVGDQPIYSSGYSRGSSYLAYYLLPLLKDAEVDLYISGHDNNMEVIEDNDMAHITCGSGSMSQGKSGMKNSKSLFFSSDIGFCVHELSNNGIVTKFVSSKKGEVIYTHKLNIKKKKTLDKVNALQHFAALPNVELTDVPSSGP	335	37.67	87.67	>14	No	>14	++		PMID: 33515807	CAGCTGAGATTTGCCTCTCTGGGCGACTGGGGCAAGGACACCAAGGGCCAGATCCTGAACGCCAAGTACTTCAAGCAGTTCATCAAGAACGAGCGCGTGACCTTCATCGTGTCTCCCGGCAGCAACTTCATCGACGGCGTGAAGGGCCTGAACGACCCCGCCTGGAAGAACCTGTACGAGGACGTGTACAGCGAAGAGAAGGGCGATATGTACATGCCTTTCTTCACCGTGCTGGGCACCCGGGACTGGACCGGCAACTACAATGCCCAGCTGCTGAAGGGCCAGGGCATCTACATCGAGAAGAACGGCGAGACATCTATCGAGAAGGACGCCGACGCCACCAACTACCCCAAGTGGATCATGCCCAACTACTGGTATCACTACTTCACCCACTTTACC…
43	ADP254	PF3D7_0304600 N-terminus	CSP N-terminus	MMRKLAILSVSSFLFVEALFQEYQCYGSSSNTRVLNELNYDNAGTNLYNELEMNYYGKQENWYSLKKNSRSLGENDDGNNEDNEKLRKPKHKKLKQPADGNPDPNANPNVDPNANPNVDPNANPNVDPNANPNANPNANPNANPNANPNANPNANPNANPNANPNANPNANPNANPNANPNANPNANPNANPNANPNVDPNANPNANPNANPNANPNANPNANPNANPNANPNANPNANPNANPNANPNANPNANPNANPNANPNANPNANPNKNNQGNGQGHNMPNDPNRNVDENANANSAVKNNNNEEPSDKHIKEYLNKIQNSLSTEWSPCSVTCGNGIQVRIKPGSANKPKDELDYANDIEKKICKMEKCSSVFNVVNSSIGLIMVLSFLFLN	397	L19-N113	LFQEYQCYGSSSNTRVLNELNYDNAGTNLYNELEMNYYGKQENWYSLKKNSRSLGENDDGNNEDNEKLRKPKHKKLKQPADGNPDPNANPNVDPN	95	10.97	60.97	>14	No	>14	++		New	CTGTTCCAAGAGTACCAGTGCTACGGCAGCAGCAGCAACACCAGAGTGCTGAACGAGCTGAACTACGACAACGCCGGCACCAACCTGTACAACGAGCTGGAAATGAACTACTACGGCAAGCAAGAGAACTGGTACAGCCTGAAGAAGAACAGCAGAAGCCTGGGCGAGAACGACGACGGCAACAACGAGGACAACGAGAAGCTGCGGAAGCCCAAGCACAAGAAGCTGAAGCAGCCCGCCGACGGCAATCCCGATCCTAACGCCAATCCTAACGTGGACCCCAAC
44	ADP199	PF3D7_1016900	Early Transcribed Membrane Protein 10.3 (Etramp10.3)	MKVSRHTVLLNIILIVSLLGCVLTLNLFSANDDKRALKDIDRTLEKLLRKKQIIISTAAVALAITLGGLFGSLGYKSWKNKNKSKDKVNDGSDSEELDSSKEDKDKDE	108	L25-Q52	LNLFSANDDKRALKDIDRTLEKLLRKKQ	28	3.34	53.34	>14	No	>14	++		PMID: 33515807	CTGAACCTGTTCAGCGCCAACGACGACAAGCGGGCCCTGAAGGACATCGACCGGACCCTGGAAAAGCTGCTGCGGAAGAAGCAG
45	ADP193	PF3D7_0317100	Conserved Plasmodium Protein, Unknown Function	MNRGWHVVFYFILLLMNKSLGGEEKLTKFDPVMIKEGELFGEVSYDCEYSGFLEIENDDILYYCFFVGEDDHNGLLLRKFHMDDMVWGIPMEVLITRKKINLYILTVDYILSKLILIYSFDEKIRITVFNNYMEESVMSEKISINYEILYKANMISYITYFYKNKKSLCVCGMNRNENILCTFSFDYGLTMKDDHTIEFFLKKKIPLGHYKMQVTFKETEVYFNLYNDLNETNFYELKCVKKQDEYICDIMNKIRETQEYNYKRYTYPSSEHNKYYNDHHNKQPQGKQGQQGGAPLPNLGEEENNFIYKHIVRNKYFQMIVFQKDQKCYLAWSFNSLNINDEITKEISSVPCSNVASYYRQERLIVTLKKNQLGSRNHFFLIYEKLTEKGVGCEFGVGG…	969	G22-F969	GEEKLTKFDPVMIKEGELFGEVSYDCEYSGFLEIENDDILYYCFFVGEDDHNGLLLRKFHMDDMVWGIPMEVLITRKKINLYILTVDYILSKLILIYSFDEKIRITVFNNYMEESVMSEKISINYEILYKANMISYITYFYKNKKSLCVCGMNRNENILCTFSFDYGLTMKDDHTIEFFLKKKIPLGHYKMQVTFKETEVYFNLYNDLNEANFYELKCVKKQDEYICDIMNKIRETQEYNYKRYTYPSSEHNKYYNDHHNKQPQGKQGQQGGAPLPNLGEEENNFIYKHIVRNKYFQMIVFQKDQKCYLAWSFNSLNINDEITKEISSVPCSNVASYYRQERLIVTLKKNQLGSRNHFFLIYEKLTEKGVGCEFGVGGSLYVTKTFMNNACDMDINNMN…	948	111.78	161.78	5.68	Yes	7	-		PMID: 33515807	GGCGAGGAAAAGCTGACCAAGTTCGACCCCGTGATGATCAAAGAGGGCGAGCTGTTCGGCGAGGTGTCCTACGACTGCGAGTACAGCGGCTTCCTGGAAATCGAGAACGACGATATCCTGTACTACTGCTTCTTCGTGGGCGAGGACGACCACAACGGCCTGCTGCTGCGGAAGTTCCACATGGACGACATGGTCTGGGGCATCCCCATGGAAGTGCTGATCACCCGGAAGAAGATCAACCTGTACATCCTGACCGTGGACTACATCCTGTCCAAGCTGATCCTGATCTACAGCTTCGACGAGAAGATCCGCATCACCGTGTTCAACAACTACATGGAAGAGTCCGTGATGAGCGAGAAGATTAGCATCAACTACGAGATCCTCTACAAGGCCAACATG…
46	ADP161	PF3D7_0508000	6-Cysteine Protein (P38)	MKRWSIITGIVIIFCILTCKGQVENKKVDFRTEKGKFVPLNLVPGDVVEYSCPYSLNNDIRNMNGVEREHFDNKKFCFDYIFVGSKLTFLKEYVRGSYNVVHKEEGNLYTSQFSVPPVVLTHRNFDCFCYMEENNVVVKKVLRIHISNGVLRKIPGCDFNADYKESTAITTFSNMSPRRVKVCDVYPKSGDFISLMCPSDYSIKPDGCFSNVYVKRYPNEEVKEEDRFNLNRKWDASKYNVVSIETVLKMNMITQGDKYSIFSKLPDVKDQVDFTCICQSNDEQDNLMMNVYINNTSYLTNNTRSIGVNKHSFSNSEIFERIEREEISFAFSSYLSITLILLYLFFLNF	349	Q22-S328	QVENKKVDFRTEKGKFVPLNLVPGDVVEYSCPYSLNNDIRNMNGVEREHFDNKKFCFDYIFVGSKLTFLKEYVRGSYNVVHKEEGNLYTSQFSVPPVVLTHRNFDCFCYMEENNVVVKKVLRIHISNGVLRKIPGCDFNADYKESTAITTFSNMAPRRVKVCDVYPKSGDFISLMCPSDYSIKPDGCFSNVYVKRYPNEEVKEEDRFNLNRKWDASKYNVVSIETVLKMNMITQGDKYSIFSKLPDVKDQVDFTCICQSNDEQDNLMMNVYINNAAYLTNNARSIGVNKHSFSNSEIFERIEREEIS	307	35.61	85.61	7.068	Yes	9.304	++		PMID: 33515807	CAGGTGGAGAACAAGAAGGTGGACTTCCGGACCGAGAAGGGCAAGTTCGTGCCCCTGAACCTGGTGCCTGGCGACGTGGTGGAGTACAGCTGCCCCTACAGCCTGAACAACGACATCCGGAACATGAACGGCGTGGAGCGGGAGCACTTCGACAACAAGAAGTTCTGCTTCGACTACATCTTCGTGGGCAGCAAGCTGACCTTCCTGAAAGAATACGTGCGGGGCAGCTACAACGTGGTGCACAAAGAGGAAGGCAACCTGTACACCAGCCAGTTCAGCGTGCCCCCTGTGGTGCTGACCCACCGGAACTTCGACTGCTTCTGCTACATGGAAGAGAACAACGTGGTCGTGAAGAAGGTGCTGCGGATCCACATCAGCAACGGCGTGCTGAGAAAGATC…
47	ADP189	PF3D7_1434400	Conserved Plasmodium Membrane Protein, Unknown Function	MKLSHLIILNYLFFDNLNGVRSNNISHKEDDCGASELAIKKLQELKKFELDILKDFIKKDTDHTDMYKRYHCISSDFLKNTKQEDKKEDNYTKKEDKKDIENSSNYIINNKNEKISFINKIISFVGMWNYNKYGNNIQESKNKINIYNNNNNKTENELLYNKEDYTNHIPTNENPNSYMQLSAFNLTKKSMFLGGKDNASQNFEVGNYGSFYMIFGARNTDYPWACSCDTLQLEEYKEKKRSYVLCSNQLDMSIQNSDLFCNPKNGAHYYYLSYFILFFLFITYI	285	N23-N265	NNIAHKEDDCGASELAIKKLQELKKFELDILKDFIKKDTDHTDMYKRYHCISSDFLKNTKQEDKKEDNYAKKEDKKDIENSANYIINNKNEKISFINKIISFVGMWNYNKYGNNIQESKNKINIYNNNNNKAENELLYNKEDYTNHIPTNENPNSYMQLSAFNLAKKSMFLGGKDNAAQNFEVGNYGSFYMIFGARNTDYPWACSCDTLQLEEYKEKKRSYVLCSNQLDMSIQNSDLFCNPKN	243	28.46	78.46	1.505	Yes	>14	+		PMID: 33515807	AACAATATCGCCCACAAAGAGGACGACTGCGGCGCCAGCGAGCTGGCCATCAAGAAGCTGCAGGAACTGAAGAAGTTCGAGCTGGACATCCTGAAGGACTTTATCAAGAAGGACACCGACCACACCGACATGTACAAGAGATACCACTGCATCAGCAGCGACTTTCTGAAGAACACCAAGCAGGAAGATAAGAAAGAGGACAACTACGCCAAAAAAGAGGATAAGAAGGATATCGAGAACAGCGCCAACTACATCATCAACAACAAGAACGAGAAGATCAGCTTTATCAACAAGATCATCAGCTTCGTGGGCATGTGGAACTACAACAAATACGGCAACAACATCCAGGAAAGCAAGAACAAGATTAACATCTACAACAACAATAACAACAAGGCCGAG…
48	ADP225	PF3D7_1218100	Conserved Plasmodium Protein, Unknown Function	MNINYYNKYKKFRLILFCFIFFPYCLIVQLIGCIKLKTSYKHEPILLLKNDERIISLNKIIPYLTEEVFISKDNIMTKINVENNICIELIKKHEILNTPIEHFFHFTNREYTIDLRNNDNIYNYTKRILNNKLDFELCNKILSFTIPINYNICSFPSYHNYFLYINYLKDVKIELIISALEKAKFLFLKIPNTFNLNTTHANFNDNDYIIEKGILENDLIKIDISKIIHRYICKKYYLYKSDEQINDDDLRQINNNNSNNDISDKEIKMVLMTSHTLSDIIIFPSIIQNVQALKHYKNIKNVVKLKKKIKKRYTEWENWSPCYNVCNNNFSYKCRYYKCTTENQEFCDQNFHMNFSECPFTPCEDAIKKENEKKEIEKDKNKSIIINHENNRDQEGPID…	463	G32-K423	GCIKLKTSYKHEPILLLKNDERIISLNKIIPYLTEEVFISKDNIMTKINVENNICIELIKKHEILNTPIEHFFHFTNREYTIDLRNNDNIYNYAKRILNNKLDFELCNKILSFTIPINYNICSFPSYHNYFLYINYLKDVKIELIISALEKAKFLFLKIPNTFNLNTAHANFNDNDYIIEKGILENDLIKIDISKIIHRYICKKYYLYKSDEQINDDDLRQINNNNANNDISDKEIKMVLMTSHTLSDIIIFPSIIQNVQALKHYKNIKNVVKLKKKIKKRYTEWENWAPCYNVCNNNFAYKCRYYKCTTENQEFCDQNFHMNFAECPFTPCEDAIKKENEKKEIEKDKNKAIIINHENNRDQEGPIDDETMLRYRKNKKISFFMWIINNKK	392	46.97	96.97	Not detected	Yes	4	++		New	GGCTGCATCAAGCTGAAAACCAGCTACAAGCACGAGCCCATCCTGCTGCTGAAGAACGACGAGCGGATCATCAGCCTGAACAAGATCATCCCCTACCTGACCGAGGAAGTGTTCATCAGCAAGGACAACATCATGACCAAGATCAACGTCGAGAACAACATCTGTATCGAGCTGATCAAGAAGCACGAGATCCTGAATACCCCTATCGAGCACTTCTTCCACTTCACCAACCGCGAGTACACCATCGACCTGCGGAACAACGACAACATCTACAACTACGCCAAGCGCATCCTGAACAACAAGCTGGACTTCGAGCTGTGCAACAAGATCCTGAGCTTCACAATCCCCATCAACTACAATATCTGCAGCTTCCCCAGCTACCACAACTACTTTCTGTAC…
49	ADP243	PF3D7_0624800	Conserved Plasmodium Protein, Unknown Function	MWFGYNILAITTFGLLIRRGHASDSYSTGGNEKEKIFMDNYKYMWTYIYFLQKRIMMKKLSHPLYMSKKFILLHNPKDIEEFRIPLKDTLWSYVDRNSIKGFININLDSIFDIDLKEYYVHDKENMTNSEKSEDLECIDAYVQKTNEIYYNMSDTKDEAYIFICKKCKHIYKDIKECREKSMQLMIQNMKITVPQIRLKYDKKNRNNEEIIINIPVTYVLSNLLSSLKKTVTYNTDDLNNSCNVLIKMLHLDLLKILYNLQYHNGIFNGITEKYLIEFRNIFVKRQKTNTEDNNDMIWEECFVLKKSIDKIMNINSFLLTKSRNRYMDYLQNRRKRYRDILFMITYNVSDMNLNTYIKSIYNYIHISTKIIEDIQYIYNQEVYATFFVRTELIETYLLR…	624	S23-G624	SDSYSTGGNEKEKIFMDNYKYMWTYIYFLQKRIMMKKLSHPLYMSKKFILLHNPKDIEEFRIPLKDTLWSYVDRNSIKGFININLDSIFDIDLKEYYVHDKENMANSEKSEDLECIDAYVQKTNEIYYNMADTKDEAYIFICKKCKHIYKDIKECREKSMQLMIQNMKITVPQIRLKYDKKNRNNEEIIINIPVTYVLSNLLSSLKKTVTYNTDDLNNACNVLIKMLHLDLLKILYNLQYHNGIFNGITEKYLIEFRNIFVKRQKTNTEDNNDMIWEECFVLKKSIDKIMNINSFLLTKSRNRYMDYLQNRRKRYRDILFMITYNVADMNLNTYIKSIYNYIHISTKIIEDIQYIYNQEVYATFFVRTELIETYLLRNPKQLKNTCSIYIMITISWFFN…	602	72.45	122.45	Not detected	Yes	1	-		New	AGCGACAGCTATAGCACCGGCGGCAACGAGAAAGAAAAGATTTTCATGGACAACTACAAGTACATGTGGACCTACATCTACTTTCTGCAAAAGCGGATCATGATGAAGAAGCTGTCTCACCCTCTGTACATGAGCAAGAAGTTCATCCTGCTGCACAACCCCAAGGACATCGAAGAGTTCAGAATCCCTCTGAAGGACACCCTGTGGTCCTACGTGGACCGGAACAGCATCAAGGGCTTCATCAACATCAACCTGGACAGCATCTTCGACATCGACCTGAAAGAGTACTACGTCCACGACAAAGAAAACATGGCCAACAGCGAGAAGTCCGAGGACCTGGAATGCATCGACGCCTACGTGCAGAAAACGAACGAAATCTACTACAACATGGCCGACACC…
50	ADP253	PF3D7_1452000	Rhoptry Neck Protein 2(Ron2)	MLKFFIFILHIYLYIDSIYSSELSKHVKHDTDELKYASPTYDPKKGTKVIFYMPGNEQGVIPNNIQNKQHGTSIYPAIEYPTTKYPAIEYPGSEMNNGKTGTTNSGIYNKAHGSSNDYNASNSQDKTINLHIDENNSNNSYQPYDSNNTNNNTNSNNNSNNNSNNNSNNNSNNYSNNNSNTNSNTNSNTNSNNNTTNYDLNSEYEKIRRKEEEAARRIERERRADINRKNQDNNSNKYNNEQNGGYESDGNSPNSRVNINITNNGTHGNPHNNNSYGHKNNMHNTTNGNYANGNYANGNYSKGDYTNGDYTNGDYTNGDYTNGINNNMHGKNNYNTANGEYVNGAYDGLNNGSYKLIGNLNNNQNVDNSYNQGNENDKTYTSNYNINLEDNKNSPDNNQ…	2189	A879-V2072	ANAFYVDNGQEMLIKEKEHYSSDSEHHKEESASIGNLNVFFPAENYHFSTYMGFDRRSFLPSNEIELEKMIGANFANEVKNYCSRQNVAQKIGDYLNIAFEYSRALEELRSEMILDFNKRKHLTNNADDTILHMIENAEKRKNDPNYKEAYENKDYANNANIFMNEYSNPLSTKYNKILKEYLCHLFVNNPGTKPLERLYYNSLALGELVEPIRNKFKSLASSTIDFNYEIHMASASNIYLLAHFLVLSLAYLSYNEYFTTGTKSFYSLPTILTANSDNSFFMLNEMCNIHYNPNKNFKKDITFIPIESRPKRTTTFYGERRLTCDLLELVLNAIMLININEINNVFSNNNVDGYENSLSFSHNAIRIFSKVCPKINNDNVLKCEFEESSLYNPKIIKN…	1194	138.48	188.48	Not detected	Yes	0.881	-		New	GCCAATGCCTTCTACGTGGACAACGGCCAAGAGATGCTGATCAAAGAGAAAGAGCACTACAGCAGCGACAGCGAGCACCACAAAGAGGAAAGCGCCAGCATCGGCAACCTGAACGTGTTCTTCCCAGCCGAGAACTACCACTTCAGCACCTACATGGGCTTCGACCGGCGGAGCTTCCTGCCTAGCAATGAGATCGAGCTGGAAAAGATGATCGGCGCCAACTTCGCCAACGAAGTGAAGAACTACTGCAGCCGGCAGAACGTGGCCCAGAAGATCGGCGACTACCTGAATATCGCCTTCGAGTACAGCAGAGCCCTGGAAGAACTGCGGAGCGAGATGATCCTGGACTTCAACAAGCGGAAGCACCTGACCAACAACGCCGACGACACCATCCTGCAC…
51	ADP165	PF3D7_0404900	6-Cysteine Protein (P41)	MKGVIFCLVVLLWRQAWVSSKSHKCDFTKEKYLLSGEKEVSCEIDANPSDDITFICPNKIDSLCFHTVNISKNINQNKSTMSIQDLLYGSVVYGNTLFISPYVRTNTPFYCFCNLDTVTIQKFLKINRFLKDDDELSEADVMKHLKGGNVSEAQADEYLNKALNRFKKMKDLSKFFNDQADNTTKLNLPKSLNIPNDILNYDVYNSSNNRNDIVVKDEVTNKQIISKRGIMSVFVRSNNNVIKGCDFGNNNKNYFSHPISVAGKVNNKVCKIQGKPGELVGFKCAFEENGKVEPPNCFDQVLHKNKVTDLKTLIPGYASYTNKHSSKYPYYLKIPHFVNEQYTIQCKCKSNNSQNEYTFELDIQPGESEVVLNSFKTS	378	K21-S378	KSHKCDFTKEKYLLSGEKEVSCEIDANPSDDITFICPNKIDSLCFHTVNIAKNINQNKATMSIQDLLYGSVVYGNTLFISPYVRTNTPFYCFCNLDTVTIQKFLKINRFLKDDDELSEADVMKHLKGGNVAEAQADEYLNKALNRFKKMKDLSKFFNDQADNTAKLNLPKSLNIPNDILNYDVYNSANNRNDIVVKDEVTNKQIISKRGIMSVFVRSNNNVIKGCDFGNNNKNYFSHPISVAGKVNNKVCKIQGKPGELVGFKCAFEENGKVEPPNCFDQVLHKNKVTDLKTLIPGYASYTNKHSSKYPYYLKIPHFVNEQYTIQCKCKSNNAQNEYTFELDIQPGESEVVLNSFKTS	358	40.67	90.67	>14	No	>14	++		PMID: 33515807	AAGAGCCACAAGTGCGACTTCACCAAAGAGAAGTATCTGCTGTCCGGCGAGAAAGAGGTGTCCTGCGAGATCGACGCCAACCCCAGCGACGACATCACCTTCATCTGCCCCAACAAGATCGACAGCCTGTGCTTCCACACCGTGAATATCGCCAAGAACATCAACCAGAACAAGGCCACCATGAGCATCCAGGATCTGCTGTACGGCAGCGTGGTGTACGGCAACACCCTGTTCATCAGCCCCTACGTGCGGACCAACACCCCCTTCTACTGCTTTTGCAACCTGGACACCGTGACCATCCAGAAGTTTCTGAAGATCAACCGGTTCCTGAAGGACGACGACGAGCTGTCCGAGGCCGACGTGATGAAGCACCTGAAGGGCGGCAATGTGGCCGAAGCC…
52	ADP183	PF3D7_1115600	Peptidyl-Prolyl Cis-Trans Isomerase (Cyp19B)	MNKLVSIILVIFFLFHKYALCAEEHEITHKTYFDITIDDKPLGRIVFGLYGKVAPKTVENFVSICKGTVVDGKMLHYTNSIFHRIIPNFMAQGGDITNFNGTGGLSIYGKKFEDENFKVNHSKRGLLSMANAGKNTNGSQFFILFIPTPWLDGRHVVFGEVVEGLDKLVHIEAVGTDSGEPLKRVLVKESGELPL	195	A22-L195	AEEHEITHKTYFDITIDDKPLGRIVFGLYGKVAPKTVENFVSICKGTVVDGKMLHYTNSIFHRIIPNFMAQGGDITNFNGAGGLSIYGKKFEDENFKVNHAKRGLLSMANAGKNTNGAQFFILFIPTPWLDGRHVVFGEVVEGLDKLVHIEAVGTDSGEPLKRVLVKESGELPL	174	19.18	69.18	>14	No	>14	+		PMID: 33515807	GCCGAGGAACACGAGATCACCCACAAGACCTACTTCGACATCACCATCGACGACAAGCCCCTGGGCCGGATCGTGTTCGGCCTGTACGGCAAGGTGGCCCCTAAGACCGTGGAAAACTTCGTGTCCATCTGCAAGGGCACCGTGGTGGACGGCAAGATGCTGCACTACACCAACAGCATCTTCCACCGGATCATCCCCAACTTCATGGCCCAGGGCGGCGATATCACCAACTTCAACGGCGCTGGCGGCCTGAGCATCTACGGCAAGAAGTTCGAGGACGAGAACTTCAAAGTGAACCACGCCAAGCGGGGCCTGCTGAGCATGGCCAACGCCGGCAAGAACACCAACGGCGCCCAGTTCTTCATCCTGTTCATCCCCACCCCTTGGCTGGACGGCCGG…
53	ADP202	PF3D7_0616500	Trap-Like Protein (Tlp)	MNAPYPLVCLALWLLFLLDVRKCEKLISKLTKNGDLDLVLLYDIGFVDDSENDHMNSLENIAELGKNLLVRDNKNINLSYITYDDINVDLRIESRNNIGVDNENNYDKDNNSSYKFGSDKNIEEFRNVVLDTKLKSSYKNSAHLKALNYVGLKHFYNSEKESVKMVVMFMNTDGDYNNNNNNNMNNISSSYSAELNLVHYLFDRKNIILNIITRVAFKNYCHYIQQIGSNTNELLKCVLKNSFYNISALTYEIIKYYDDISINAICHGWSEWSPCSVTCNMGYHFSKRDSLGYIKNSKSGLYKRKGRSCLEQRNLIIQECFNTSCDHSLDICDNIYMDISILLDDSSNITLESWNKYIIPFVRKFITHFNINNNQINFSLTTYSSHTYNWFNFSNVLSK…	1371	E24-P1306	EKLISKLTKNGDLDLVLLYDIGFVDDSENDHMNSLENIAELGKNLLVRDNKNINLAYITYDDINVDLRIESRNNIGVDNENNYDKDNNAAYKFGSDKNIEEFRNVVLDTKLKSSYKNSAHLKALNYVGLKHFYNSEKESVKMVVMFMNTDGDYNNNNNNNMNNIASSYSAELNLVHYLFDRKNIILNIITRVAFKNYCHYIQQIGSNTNELLKCVLKNSFYNIAALTYEIIKYYDDISINAICHGWSEWSPCSVTCNMGYHFSKRDSLGYIKNSKSGLYKRKGRSCLEQRNLIIQECFNTACDHSLDICDNIYMDISILLDDSSNIALESWNKYIIPFVRKFITHFNINNNQINFALTTYSSHTYNWFNFANVLSKDKDKLLTYLEFFKFNFGSSTKNI…	1283	149.57	199.57	>14	No	>14	-	Band at lower size than predicted, might be degraded	PMID: 33515807	GAGAAGCTGATCAGCAAGCTGACCAAGAACGGCGACCTGGACCTGGTGCTGCTGTACGACATCGGCTTCGTGGACGACAGCGAGAACGACCACATGAACAGCCTGGAAAATATCGCCGAGCTGGGCAAGAATCTGCTGGTGCGGGACAACAAGAACATCAACCTGGCCTACATCACCTACGACGACATCAACGTGGATCTGCGGATCGAGAGCCGGAACAACATCGGCGTGGACAACGAGAACAACTACGACAAGGACAACAACGCCGCCTACAAGTTCGGCAGCGACAAGAATATCGAGGAATTCCGGAACGTGGTGCTGGACACCAAGCTGAAGTCCAGCTACAAGAACAGCGCCCACCTGAAGGCCCTGAACTACGTGGGCCTGAAGCACTTCTAC…
54	ADP255	PF3D7_0532100	Early Transcribed Membrane Protein 5(Etramp5)	MRFSKVFSFFAFFIALKYFNRCLGDQLDMGSVHNNNSVVGNSSSHSPSSSSSSPSSSSSSSSSSPSASSSSSSSSPASSSSSPSSTSDDSKNASLDKIDEELQKKKKNEKLLLISSIATGLAVLVGGIIGTALYASRKSSKACKNNVDDLDSDVEEADVTEESAVETKKDEVKTEEPKKEQ	181	D25-L111	DQLDMGSVHNNNAVVGNSASHSPSSSSSSPSSSSSSSSSSPSASSSSSSSSPASSSSSPSSTSDDSKNAALDKIDEELQKKKKNEKL	87	8.64	58.64	>14	No	>14	++		New	GACCAGCTGGATATGGGCAGCGTGCACAACAACAATGCCGTCGTGGGCAACAGCGCCAGCCACTCTCCATCTAGCAGCAGCAGCTCTCCTAGCAGCTCCAGCTCCTCTAGCTCTAGCAGCCCTAGCGCCTCTTCTAGCAGTTCCTCAAGCAGCCCTGCCTCTTCCAGCTCTAGCCCAAGCAGCACCAGCGACGACAGCAAGAATGCCGCTCTGGACAAGATCGACGAAGAACTCCAGAAGAAGAAAAAGAACGAGAAGCTG
55	ADP231	PF3D7_1410700	Conserved Plasmodium Protein, Unknown Function	MSQLYLVCVICCLVYYVRCINVQIGNQKYSLCSNKIKKDLLDFYNTLGVSKSDKNLKDNIKKVNLYTKFRKRLYKDRLSIYANVSIKEKGEEVVPVKVVDEKENKENEEKTNILDQEIFTNFMQYNKNNFFCIDELGLDISIPFYKNSGFGANVVYQLPEMVYVNAYTNIYNTIIKGEFNSIDILKRISFFQFFDNFYLNAHYDFKSEKALLNLESKLYEYYNKHGDNISFNNKIIVERNMHNEYDGSVCLSLKYNNNVFTPIFNFKDKTYEYVYDNLSANRKFSVKVDKERNVHFNYLSFDRVDESNKYFLFFNFIFSNPMQSIITLKREFIF	334	I20-F334	INVQIGNQKYSLCSNKIKKDLLDFYNTLGVSKSDKNLKDNIKKVNLYTKFRKRLYKDRLSIYANVAIKEKGEEVVPVKVVDEKENKENEEKTNILDQEIFTNFMQYNKNNFFCIDELGLDISIPFYKNSGFGANVVYQLPEMVYVNAYTNIYNTIIKGEFNSIDILKRISFFQFFDNFYLNAHYDFKSEKALLNLESKLYEYYNKHGDNIAFNNKIIVERNMHNEYDGSVCLSLKYNNNVFTPIFNFKDKTYEYVYDNLAANRKFSVKVDKERNVHFNYLSFDRVDESNKYFLFFNFIFSNPMQSIITLKREFIF	315	37.53	87.53	5.312	Yes	>14	++		New	ATCAACGTGCAGATCGGCAACCAGAAATACTCCCTGTGCAGCAACAAGATCAAGAAGGACCTGCTGGACTTCTACAACACCCTGGGCGTGTCCAAGAGCGACAAGAACCTGAAGGACAACATCAAGAAAGTGAACCTGTACACCAAGTTCCGGAAGCGGCTGTACAAGGACCGGCTGAGCATCTACGCCAACGTGGCCATCAAAGAAAAGGGCGAAGAGGTGGTGCCCGTGAAGGTGGTGGACGAGAAAGAGAACAAAGAAAACGAGGAAAAGACCAACATCCTGGACCAAGAGATTTTCACCAACTTCATGCAGTACAACAAGAACAACTTCTTCTGCATCGACGAGCTGGGCCTCGACATCAGCATCCCATTCTACAAGAACAGCGGCTTCGGCGCC…
56	ADP203	PF3D7_0214900	Rhoptry Neck Protein 6 (Ron6)	MQYFFLVFLAVLAKGFLRNKEHANLINSYNDIVEDINIKKEEKSSSEPPFIPIKNKIDNVHTKNNNQYNLHNNKSNKTHLTYGTHTSFLQNCTINDCVDVDNKDSEINNITKEKDDNNNNNGTKQIEEKNKINKSDLHRQNELNLQSGKNEQDINKNEKGKQDISNSNAENKKDVKEGVKELEEKKKEEKISDDHKVEENKKSDDHKVEENKKSDDHKVEENKKSDDHKIEEVKKVEEHEEDEEEDKKEKKSENKNKDENKDENDEDNDEISDEDEVDDDVEEDKNENDDIDDDKKETDKTHLEEEENEIIEKEFSDKKKNGKNKDTKKEKSKDTEKEKSKDIEKEKSKDKEKEKSKDKEKEKGKDKEKEKSKDIEKEKEKDKDIEKEKSKDTAKEKEK…	950	F16-G950	FLRNKEHANLINSYNDIVEDINIKKEEKSSSEPPFIPIKNKIDNVHTKNNNQYNLHNNKANKAHLTYGTHTSFLQNCAINDCVDVDNKDSEINNIAKEKDDNNNNNGAKQIEEKNKINKADLHRQNELNLQSGKNEQDINKNEKGKQDISNSNAENKKDVKEGVKELEEKKKEEKISDDHKVEENKKSDDHKVEENKKSDDHKVEENKKSDDHKIEEVKKVEEHEEDEEEDKKEKKSENKNKDENKDENDEDNDEISDEDEVDDDVEEDKNENDDIDDDKKETDKTHLEEEENEIIEKEFSDKKKNGKNKDTKKEKSKDTEKEKSKDIEKEKSKDKEKEKSKDKEKEKGKDKEKEKSKDIEKEKEKDKDIEKEKSKDTAKEKEKDKDIEKEKSKDMEKL…	935	110.12	160.12	1.902	Yes	11	+	Expected band present but some degradation	PMID: 33515807	TTCCTGCGGAACAAAGAGCACGCCAACCTGATCAACAGCTACAACGACATCGTCGAGGACATCAACATCAAGAAAGAGGAAAAGAGCAGCAGCGAGCCCCCATTCATCCCCATCAAGAACAAGATCGACAACGTGCACACCAAGAACAACAACCAGTACAACCTGCACAACAACAAGGCCAACAAAGCCCACCTGACCTACGGCACCCACACCAGCTTTCTGCAGAACTGCGCCATCAACGACTGCGTGGACGTGGACAACAAGGACAGCGAGATCAACAATATCGCCAAAGAGAAGGACGACAACAACAACAACAATGGCGCCAAGCAGATCGAGGAAAAGAACAAAATCAACAAGGCCGACCTGCACCGGCAGAACGAGCTGAACCTGCAGAGCGGC…
57	ADP166	PF3D7_1218000	Thrombospondin-Related Apical Membrane Protein	MIDVLLNKTNYLYFTFLLFLYISSNDLCSCNLKVRNNWEHFLQVYQNNGNFKMEILEPECTIQKNLPSEEEKEEFIDFDRKELLLHDFVVIKNSQFTDEKTLELYLSKEENNKSYLMLTFYLGDLKLMIGHNSPYEISLILNVATVNKNMSNCKNNSYNIVLLKTTDVFNTSDLEILEGPIQFSLGKSSGAFRINVTNFFLNNTWKAFTKDKISFLIKPEENCYTILENKINKPQLLIEKKTTFYSEWGEWSNCSMDCDHPDNVQIRERECIHPSGDCFKGDLKESRPCIIPLPPCNELFSHKDNSTFKILMIILPIVLVISIITILYHIFYKRKGAEKELYENVAGRYMYD	352	N25-S306	NDLCSCNLKVRNNWEHFLQVYQNNGNFKMEILEPECTIQKNLPSEEEKEEFIDFDRKELLLHDFVVIKNSQFTDEKTLELYLSKEENNKAYLMLTFYLGDLKLMIGHNSPYEISLILNVATVNKNMANCKNNAYNIVLLKTTDVFNTADLEILEGPIQFSLGKSSGAFRINVANFFLNNAWKAFTKDKISFLIKPEENCYTILENKINKPQLLIEKKTTFYSEWGEWSNCAMDCDHPDNVQIRERECIHPSGDCFKGDLKESRPCIIPLPPCNELFSHKDNS	282	32.73	82.73	1.234	Yes	5.899	++		PMID: 33515807	AATGACCTGTGCAGCTGCAACCTGAAAGTGCGGAACAACTGGGAGCACTTCCTCCAGGTGTACCAGAACAACGGCAACTTCAAGATGGAAATCCTGGAACCCGAGTGCACCATCCAGAAGAATCTGCCCAGCGAGGAAGAGAAAGAGGAATTCATCGACTTCGACCGGAAAGAGCTGCTGCTGCACGACTTCGTGGTCATCAAGAACAGCCAGTTCACCGACGAGAAAACCCTGGAACTGTACCTGAGCAAAGAGGAAAACAACAAGGCCTACCTGATGCTGACCTTCTACCTGGGCGACCTGAAGCTGATGATCGGCCACAACAGCCCCTACGAGATCAGCCTGATCCTGAACGTGGCCACCGTGAACAAGAACATGGCCAACTGCAAGAACAACGCC…
58	ADP190	PF3D7_1449000	Gamete Egress And Sporozoite Traversal Protein, Putative (Gest)	MNKFTYCITLLIALVLPIRSIQLHSVNYAPLNYIEIGDTLSNKVGELWHSHLNSFIDIVSTKVVNKLEDDLSNGNNLEKFMILLEDDADIFDASAYEGKNLALIQTEFIRKLKDKFKNSKFGQKLKKLGSKAKEKLLSLYQKHKGKLRHFFSILLKSLVIPIAVQFIRKNLNKWKQRTLEATQKLDEQSKNIAQPIINRLYNSFEDKIEEYSQENKINVEDELNALGQLDKDKQDIQKLEEQEKALLQ	248	I21-Q248	IQLHSVNYAPLNYIEIGDTLSNKVGELWHSHLNSFIDIVSTKVVNKLEDDLSNGNNLEKFMILLEDDADIFDASAYEGKNLALIQTEFIRKLKDKFKNSKFGQKLKKLGSKAKEKLLSLYQKHKGKLRHFFSILLKSLVIPIAVQFIRKNLNKWKQRTLEATQKLDEQSKNIAQPIINRLYNSFEDKIEEYSQENKINVEDELNALGQLDKDKQDIQKLEEQEKALLQ	228	26.48	76.48	0.363	Yes	4	+		PMID: 33515807	ATTCAGCTGCACAGCGTGAACTACGCCCCTCTGAACTACATCGAGATCGGCGACACCCTGAGCAACAAAGTGGGCGAGCTGTGGCACAGCCACCTGAACAGCTTCATCGACATCGTGTCCACCAAGGTGGTCAACAAGCTGGAAGATGACCTGTCCAACGGCAACAACCTCGAGAAGTTCATGATCCTGCTCGAGGACGACGCCGACATCTTCGACGCCAGCGCCTACGAGGGCAAGAACCTGGCCCTGATCCAGACCGAGTTCATCCGGAAGCTGAAGGACAAGTTCAAGAACAGCAAGTTCGGCCAGAAGCTGAAAAAGCTGGGCAGCAAGGCCAAAGAGAAGCTGCTGAGCCTGTACCAGAAGCACAAGGGCAAGCTGCGGCACTTCTTCAGCATC…
59	ADP229	PF3D7_0507300	Conserved Plasmodium Protein, Unknown Function	MIYLGKKLLSCTLFVYFLYIHFFLLKQNNFCDVKVRERILEESINNDLSSKGENLHIYEKTNVSVQTFIKKKERKNLSDNNINDKINNNNNYNNNNNNNIEDTTYYPTGNEKKENIFLKIFRYVKNWFPIKSSNNLKKTNINYEQVQEENEFSKYILQNNMSIETTKVCLIGSGGDSSHDLIKQFLLHNNVKYNRNYENDNSLNNKSGSIISSYKYYSEEIIQEPYIIDRDICNKKKNCKESTLNYENNPKTLIGNIIIQSDILKNEKIFNMNRHFVVCKYFGSIPKTNIKINQSTLIQHLIKCLDYCKMEGVQYIYIGYNIYAANNKLIEIMKKLREHKIIIVTSSGKIYDDDNNNDNNNFYNDNIYNNNIYNVHNDDKEKIKNHIKKKNKQNNYLYE…	893	Q27-R893	QNNFCDVKVRERILEESINNDLSSKGENLHIYEKTNVAVQTFIKKKERKNLADNNINDKINNNNNYNNNNNNNIEDTTYYPTGNEKKENIFLKIFRYVKNWFPIKSSNNLKKTNINYEQVQEENEFSKYILQNNMAIETTKVCLIGSGGDSSHDLIKQFLLHNNVKYNRNYENDNSLNNKAGSIISSYKYYSEEIIQEPYIIDRDICNKKKNCKESTLNYENNPKTLIGNIIIQSDILKNEKIFNMNRHFVVCKYFGSIPKTNIKINQATLIQHLIKCLDYCKMEGVQYIYIGYNIYAANNKLIEIMKKLREHKIIIVTSSGKIYDDDNNNDNNNFYNDNIYNNNIYNVHNDDKEKIKNHIKKKNKQNNYLYEYQRTQKDEEQKSNSALYQNLENVISI…	867	103.66	153.66	Not detected	Yes	>14	-	Protein is degraded	New	CAGAATAACTTTTGCGACGTTAAGGTTAGGGAGCGCATTCTTGAGGAGTCCATCAATAACGATCTGTCCAGCAAAGGGGAGAACCTGCACATTTACGAGAAGACCAACGTGGCCGTACAGACCTTTATCAAGAAGAAGGAGCGCAAGAACCTCGCCGACAACAACATCAACGATAAGATCAATAATAACAATAACTACAACAATAATAACAACAATAACATCGAGGATACAACTTACTACCCAACGGGCAACGAGAAGAAGGAGAACATCTTCCTCAAAATCTTCAGGTATGTAAAGAATTGGTTCCCAATTAAAAGCAGCAACAATCTCAAGAAGACGAACATCAATTACGAGCAAGTACAGGAAGAGAACGAGTTTTCTAAGTATATCCTTCAAAAC…
60	ADP244	PF3D7_1475400-A	Cysteine Repeat Modular Protein 4(Crmp4)-A	MKNITFLVSFLIFLRSINANISITNFTYTNQKGDIKVEFFQTDYIAIFKLPFGGSHEQIFEISDDYIITNDKETNNCNIPNNNFGFVYSKSNSQNKFLIVQREYTTIYIKDKNNNCSLISKVEPSLYSFQTIEYKKEKIKLGTTTKCDEKMVEKLKIYIDLLNDMNLSEDKVCNQIIASSFIQNIEIIDCTVYIGSIFLRNNLNREEYYICIKKEDNNNKMKNNISLLINTIDLNNTLIMNTFYCNMERDICSIIINSIYFNNIPNITDDTLVLKAQCNIDSNPLINIDHVLREGYYTFHFRNPKIYFLQICIIDNLKKYRMLGKIYFLKAYEPIICFIGTPCVIKSFTVKENVQYVQNNIDNETFIFTNKKCDNENVNENMNMIETDYDMKELENHQH…	5906	G3242-K3737	GIITGKLNYFGTFSLKIFAKTYFQYKINTYSNLYSYCGISQEYNKAKSTCESCPIGTFWNSEKLLCENCQKYIENTATLKNGAKLKTDCLCSPGYEYSDKSSKCEKCKPGYYKKSVGNFICIKGCPINEKSITYGAKSYAEMDCKCIEGYYRKEDKCVLCLSNYYCPGNELIKPCDKNKISKEGVIHKNDCICKENYIKDNKNNNCVYCASIAKILGKPIYCSLCDPIYFHEDIYKNIFLLPNNIHNYGLINNIYNYDEDLSLQGNIMKYAYFHKTTNIERNFAHYINIKNIYHTFNNNINNYDYLTNSKFAIEIDIPEPKKCIFCDSGYYIKKKKCISCTTKYCEGFNHNPKACPKNSVVNKMKASSIFDCSCKRGYGILNERRNAYSNTITCQICPQ…	496	57.86	107.86	Not detected	Yes	1	-		New	GGCATCATCACCGGCAAGCTGAACTACTTCGGCACCTTCAGCCTGAAGATTTTCGCCAAGACCTACTTCCAGTACAAGATCAACACCTACAGCAACCTGTACAGCTACTGCGGCATCAGCCAAGAGTACAACAAGGCCAAGAGCACATGCGAGAGCTGCCCCATCGGCACATTCTGGAACAGCGAGAAGCTGCTGTGCGAGAACTGCCAGAAGTACATCGAGAACACCGCCACACTGAAGAACGGCGCCAAGCTGAAAACCGACTGCCTGTGTAGCCCCGGCTACGAGTACAGCGACAAGAGCAGCAAGTGCGAGAAGTGCAAGCCCGGCTACTACAAGAAAAGCGTGGGCAACTTCATCTGCATCAAGGGCTGCCCTATCAACGAGAAGTCCATCACC…
61	ADP260	PF3D7_0613100	Conserved Plasmodium Protein, Unknown Function	MKFLFHYLYYILVYIYFVSAQSGVVYDENQKSVQFHITLWIVITFIVAFLLGTYATYRISHTKDSLLYSKINASSNTK	78	Q21-Q34	QSGVVYDENQKSVQ	14	1.58	51.58	0.528	Yes	8.168	-		New	CAGAGCGGCGTGGTGTACGACGAGAACCAGAAAAGCGTGCAG
62	ADP167	PF3D7_0212600	Secreted Protein Altered Thrombospondin Repeat Protein (Spatr)	MKKSRFLLLSIFFCFVTNISLEFKRKQKVEINSLQTNKNNDNIREEKIKGDVESQPDVDGDTCVIFSSSEGNSRNCWCPRGYILCSEEDVLDVQGKLNEIKNKHERSLVTPLWMKRLCDNSNDVGFKSMSVVIDYELAVLCKDGSNKDYADFEIIGASGYITGEEMIEEQKRNPWYVPRKCTVNNFYLCRKVENDNVNCSYTPWSDWSACKNNTQKRYRKVRRSNQNNENFCLWNDKIVPRNIMEQTRSC	250	E22-C250	EFKRKQKVEINSLQTNKNNDNIREEKIKGDVESQPDVDGDTCVIFSSSEGNSRNCWCPRGYILCSEEDVLDVQGKLNEIKNKHERSLVTPLWMKRLCDNSNDVGFKSMSVVIDYELAVLCKDGSNKDYADFEIIGASGYITGEEMIEEQKRNPWYVPRKCTVNNFYLCRKVENDNVNCAYTPWSDWSACKNNAQKRYRKVRRSNQNNENFCLWNDKIVPRNIMEQTRSC	229	26.69	76.69	>14	No	>14	++		PMID: 33515807	GAGTTCAAGCGGAAGCAGAAGGTGGAGATCAACAGCCTGCAGACCAACAAGAACAACGACAACATCCGGGAGGAAAAGATCAAGGGCGACGTGGAGAGCCAGCCCGACGTGGACGGCGACACCTGTGTGATCTTCAGCAGCAGCGAGGGCAACAGCAGAAACTGCTGGTGCCCTAGAGGCTATATCCTGTGCAGCGAAGAGGACGTGCTGGACGTGCAGGGCAAGCTGAACGAGATCAAGAACAAGCACGAGCGGAGCCTGGTCACCCCCCTGTGGATGAAGCGGCTGTGCGACAACAGCAACGACGTGGGCTTCAAGAGCATGAGCGTGGTCATCGACTACGAACTCGCTGTGCTGTGTAAGGACGGCAGCAACAAGGACTACGCCGACTTCGAGATC…
63	ADP185	PF3D7_1216600	Cell Traversal Protein For Ookinetes And Sporozoites (Celtos)	MNALRRLPVICSFLVFLVFSNVLCFRGNNGHNSSSSLYNGSQFIEQLNNSFTSAFLESQSMNKIGDDLAETISNELVSVLQKNSPTFLESSFDIKSEVKKHAKSMLKELIKVGLPSFENLVAENVKPPKVDPATYGIIVPVLTSLFNKVETAVGAKVSDEIWNYNSPDVSESEESLSDDFFD	182	F25-D182	FRGNNGHNSASSLYNGAQFIEQLNNAFTSAFLESQSMNKIGDDLAETISNELVSVLQKNSPTFLESSFDIKSEVKKHAKSMLKELIKVGLPSFENLVAENVKPPKVDPATYGIIVPVLTSLFNKVETAVGAKVSDEIWNYNSPDVSESEESLSDDFFD	158	17.36	67.36	>14	No	>14	++		PMID: 33515807	TTCAGAGGCAACAACGGCCACAACAGCGCCAGCAGCCTGTACAACGGCGCCCAGTTCATCGAGCAGCTGAACAACGCCTTCACCAGCGCCTTTCTGGAAAGCCAGAGCATGAACAAGATCGGCGACGACCTGGCCGAGACAATCAGCAACGAGCTGGTGTCCGTGCTGCAGAAGAACAGCCCCACCTTCCTGGAATCCAGCTTCGACATCAAGAGCGAAGTGAAGAAACACGCCAAGAGCATGCTGAAAGAGCTGATCAAAGTCGGCCTGCCTAGCTTCGAGAACCTGGTGGCCGAGAACGTGAAGCCTCCCAAGGTGGACCCCGCCACCTACGGCATCATCGTGCCCGTGCTGACCAGCCTGTTCAACAAGGTGGAAACCGCCGTGGGCGCCAAGGTG…
64	ADP220	PF3D7_0801300	Von Willebrand Factor A Domain-Related Protein(Warp)	MKSLKVVLCLGMISACMLVGTYGRMNVVSHNSMKKVGEEGKDEKIISCVVEYVIKGDLSIDDGDFCDSNSICSNNPGLCDNGQVVVPGDYCSNYYDITLVVEESSFVQKDYWLKGTIPFLESMVFNSNVSKDKAHMSVVLFAGKQRVVVPFTDESSQDKNMLLEKINSIDEGIATSSDTLYVNALKYAIENVIFGDGTRKDAPKVAVLFYYGFDYGANKNMIPDVVQTYKEQNVKLIIVGIALGIRDNAYLLADCSIGDENCVNVVFKPWDFVIPAAADVNQKICDKNKS	290	R24-S290	RMNVVSHNSMKKVGEEGKDEKIISCVVEYVIKGDLSIDDGDFCDSNSICSNNPGLCDNGQVVVPGDYCSNYYDITLVVEESSFVQKDYWLKGTIPFLESMVFNSNVAKDKAHMSVVLFAGKQRVVVPFTDESSQDKNMLLEKINSIDEGIATSSDTLYVNALKYAIENVIFGDGTRKDAPKVAVLFYYGFDYGANKNMIPDVVQTYKEQNVKLIIVGIALGIRDNAYLLADCSIGDENCVNVVFKPWDFVIPAAADVNQKICDKNKA	267	29.53	79.53	>14	No	>14	++		New	AGAATGAACGTGGTGTCCCACAACAGCATGAAGAAAGTGGGCGAAGAGGGCAAAGACGAGAAGATCATCAGCTGCGTGGTGGAATACGTGATCAAGGGCGACCTGTCTATCGACGACGGCGACTTCTGCGACAGCAACAGCATCTGCAGCAACAACCCCGGCCTGTGCGATAATGGACAGGTGGTGGTGCCTGGCGACTACTGCTCCAACTACTACGACATCACCCTGGTGGTGGAAGAGTCCAGCTTCGTGCAGAAGGACTACTGGCTGAAGGGCACAATCCCCTTTCTGGAATCCATGGTGTTCAACAGCAACGTGGCCAAGGACAAGGCCCACATGAGCGTGGTGCTGTTCGCCGGAAAACAGAGAGTGGTGGTCCCCTTCACCGACGAGAGCAGC…
65	ADP256	PF3D7_0421900	Conserved Plasmodium Protein, Unknown Function	MKTVYFIFFFHILLMYCYFCDHMNETKEEKTNMRNNHLSRVTIEILPSDEDNDIFDINDSLLDELIGINNI	71	M23-I71	MNEAKEEKTNMRNNHLSRVTIEILPSDEDNDIFDINDALLDELIGINNI	49	5.64	55.64	>14	No	>14	++		New	ATGAACGAGGCCAAAGAAGAAAAGACCAACATGCGGAACAACCACCTGAGCAGAGTGACCATCGAGATCCTGCCTAGCGACGAGGACAACGACATCTTCGACATCAACGACGCCCTGCTGGACGAGCTGATCGGCATCAACAACATC
66	ADP248	PF3D7_1208200-B	Cysteine Repeat Modular Protein 3(Crmp3)-B	MKKIYLSICLMIIVIFKIFKKKQHIMDKHFYDRNFYKKHNHGFTCNLFLILYIPYKRSLCYDTLFNQMIKESTFPSKINVTYNLRYHLCPFFSSNNNITKIINNTISRVKIYNNFPFSVTGTTLKSIIIKYPNKRYLSERKYIEQNQKKSLKKLKHDEIKKVGERKKEKKKVRYSSYNKSYLNDEKNTFDNLHSAKYISKNRIIKYKINKIKKIEENVFKKINTKKHHINKNIKLESSGKKESKININNIIIHKNKDRHLMNNTNFVENPVTNDYIIYKQEFIRSVNTLTSLKLYGMNLNYLEYQILTIYDSTDECSGTKLAEINILEKYDSYMITDSFKIKKVGLFLICITLTSVEYVGVLKVQNNLIDDFDSIINNNNISTFNCSTDAKSILIYSKE…	3525	K1581-M2255	KIISCVIQKNPILHLWKIYSFQKCPHNYYCEQESLKKKKCPPNSIKTIYDGTINDCLCLPGYYLKGNIQTCIPCEKGSYKNTISNDACIKCPINFATLFETSKSVYDCVCRKGYYFSWNTNIDTNDIEKKNIYNNNINSIYRNKNEIKLIKELEEEYAFNVEKKRKNKHKFILHKKLNNRYRENIHKKQISLKRKIKFLNEQKEINNHLNFLHVNEILNIAFFNDNQNYIYKNKNKQENDANIEINPVSKQTSLHSNNIANKYMRNNFLQINEKLYINNANNNYNEYIHKAQCTKCPRKMFCPGYWLENYENEIHHPPIYCPKGSLILGTTIESTDIHKCICRKGYSINLAIKPNRNKNVNVNDNDNGNNNNNANNNNNNANGNSATLNNNNNMCVMCK…	675	78.87	128.87	0.72	Yes	1.1	+/-	Concentration ineffective	New	AAGATCATCAGCTGCGTGATCCAGAAGAACCCCATCCTGCACCTGTGGAAAATCTACAGCTTCCAGAAGTGCCCGCACAACTACTACTGCGAGCAAGAGAGCCTGAAGAAAAAGAAGTGTCCGCCGAACAGCATCAAGACCATCTACGACGGCACCATCAACGACTGCCTGTGCCTGCCTGGCTACTACCTGAAGGGCAATATCCAGACCTGCATTCCCTGCGAGAAGGGCAGCTACAAGAACACCATCAGCAACGACGCCTGCATCAAGTGCCCCATCAACTTCGCCACACTGTTCGAGACAAGCAAGAGCGTGTACGATTGCGTGTGCCGGAAGGGCTACTACTTCAGCTGGAACACCAACATCGACACCAACGACATCGAGAAGAAGAACATCTAC…
67	ADP224	PF3D7_1420700	Surface Protein P113(P113)	MKIPFFILHILLLQFLLCLIRCYVHNDVIKFGEENSLKCSQGNLYVLHCEVQCLNGNNEIIHKRCNDDIEKKCNGNNKCIYFFEYELRKKTQSFRNKNSIEISECVESEQNEVKTSTTCLLSNSFILDEAFIQYFFFIKNKNEEPVICKDGNINIKSALLHSPFCEIKLKDISEYIRKKCDNNKECLIDPLDVQKNLLNEEDPCYINNSYVSVNVVCNKEEEIGDESTDSSSMEIQDSTSNEQDENVKGMSSSQEMNSNNDENKNQDNESDDDVNNNNNNNNDDQDEQGNDGDVTSSMNKNEDNKDLEHGSSNDVNNNTDTLVNNKENKEFVLKEKSSLTSKINKELAHRTALFNKLADNISLLLNKKYDSFEIKDVLEDRYNEMKRDANPDVYYIYLM…	969	Y23-S948	YVHNDVIKFGEENSLKCSQGNLYVLHCEVQCLNGNNEIIHKRCNDDIEKKCNGNNKCIYFFEYELRKKTQSFRNKNSIEISECVESEQNEVKTSTTCLLSNSFILDEAFIQYFFFIKNKNEEPVICKDGNINIKSALLHSPFCEIKLKDISEYIRKKCDNNKECLIDPLDVQKNLLNEEDPCYINNAYVSVNVVCNKEEEIGDESTDSSSMEIQDSTSNEQDENVKGMSSSQEMNSNNDENKNQDNEADDDVNNNNNNNNDDQDEQGNDGDVTSSMNKNEDNKDLEHGSSNDVNNNADTLVNNKENKEFVLKEKSSLTSKINKELAHRTALFNKLADNIALLLNKKYDSFEIKDVLEDRYNEMKRDANPDVYYIYLMDTLDIEKIEDINLEEVKMSLLA…	926	107.2	157.2	4.879	Yes	3	++	Expected band present but some degradation; concentration ineffective	New	TACGTGCACAACGACGTGATTAAATTTGGGGAAGAAAATAGCTTGAAATGCTCCCAAGGTAATCTCTACGTGCTCCACTGTGAGGTCCAGTGCCTCAATGGGAATAATGAGATTATCCATAAAAGATGCAACGACGATATCGAAAAGAAGTGCAACGGCAACAATAAATGTATCTACTTCTTTGAATACGAGCTGCGAAAGAAGACCCAGTCCTTCCGCAATAAGAACTCCATTGAAATTAGTGAATGCGTCGAGTCCGAGCAAAACGAGGTGAAGACTTCCACTACCTGCCTGCTGTCTAACTCCTTTATACTGGACGAAGCGTTCATACAGTACTTCTTCTTTATCAAGAACAAGAATGAAGAGCCTGTCATCTGCAAGGATGGGAATATAAACATA…
68	ADP169	PF3D7_0828800	Gpi-Anchored Micronemal Antigen (Gama)	MKYYTSLYVALIIALCQAVSALIRNSNTPQAFLIPELNNNEKNEFNNNEKNEMNNNLNNEFNNNEENCDIQKIAEEMMENLLNENDMYTNIMLSLQNRLSDDYLCSEPKYENICIHEKDKISLSFPCSNPKYEKLIHKFTFKKLCNSKAAFNNTLLKSFIEEDEEQNTFSLMLKQFKILLTCVDDELKDIYKESIDLLVDLKTSITELTQKLWSGKMVNVLKKREFLITGILCELRNGNKSPLISKSLEFENLGILKMNNEELLNEAYNAFSDYYYFFPYFIQKLLEKGGMIERLIKIHENLTKYRTKDMVNKINAQSKGEVLNNEDILNKLNAYKHYTKHGATSFIQSREVKIVNQNVNNDDTTKNQQQNVNNNEKLNNNNNNNNNQQVNNNNNNNNQ…	738	L22-P710	LIRNSNTPQAFLIPELNNNEKNEFNNNEKNEMNNNLNNEFNNNEENCDIQKIAEEMMENLLNENDMYTNIMLSLQNRLSDDYLCSEPKYENICIHEKDKISLSFPCSNPKYEKLIHKFTFKKLCNSKAAFNNALLKSFIEEDEEQNTFSLMLKQFKILLTCVDDELKDIYKESIDLLVDLKTSITELTQKLWSGKMVNVLKKREFLITGILCELRNGNKAPLISKSLEFENLGILKMNNEELLNEAYNAFSDYYYFFPYFIQKLLEKGGMIERLIKIHENLAKYRTKDMVNKINAQSKGEVLNNEDILNKLNAYKHYTKHGATSFIQSREVKIVNQNVNNDDTTKNQQQNVNNNEKLNNNNNNNNNQQVNNNNNNNNQQVNNNNNNNNNQVNNNNNNNN…	689	79.63	129.63	3.2	Yes	6.292	++	Expected band present but some degradation	PMID: 33515807	CTGATCCGGAACAGCAATACCCCCCAGGCCTTCCTGATCCCCGAGCTGAACAACAACGAGAAGAACGAGTTCAACAACAATGAGAAAAATGAGATGAACAACAATCTGAACAATGAGTTTAACAACAACGAAGAGAACTGCGACATCCAGAAAATCGCCGAGGAAATGATGGAAAACCTGCTGAACGAGAACGACATGTACACCAACATCATGCTGAGCCTGCAGAACCGGCTGAGCGACGACTACCTGTGCAGCGAGCCTAAGTACGAGAACATCTGCATCCACGAGAAGGACAAGATCAGCCTGAGCTTCCCCTGCAGCAACCCCAAATACGAGAAGCTGATCCACAAGTTCACCTTCAAGAAGCTGTGCAACAGCAAGGCCGCCTTCAACAACGCC…
69	ADP191	PF3D7_1462300	Conserved Plasmodium Protein, Unknown Function	MNKLFFLCFLVIIIYSLSIYYCNDNILENANNDDSTKDINNINKNSSNKSKSEKTSNYNNDQYNIDDAYNEDEENDEEEGDDDENDHFEVPINCSGGNCFDSMDDINKIIDNKKKKMKYRRRRGKAIQIIKPNVNHTELIIIEENLEIFKRIDKPIAIVSVLGDMHTGKSFLLNLLNEHVIPDINKSNKYIENGFKVGNDITASTYGIWIWSEPIRINVKKLKKIYEYINENFTNFIKSYEYEKDEYNEEIIDLLNLYKTDDWISNVEELNLSDTDEVNLILMDTQGLNSPNVNKRYDEILYALTNLISTDIIFLTMKMINNKDLEFIENITKDANLFMLRAYTRSSGSTFSIKKNNFHKILDTLNNNLENNSLILESIASKNLMWVVHDFSQRLDVRK…	1357	I19-P1149	IYYCNDNILENANNDDSTKDINNINKNSANKAKSEKTSNYNNDQYNIDDAYNEDEENDEEEGDDDENDHFEVPINCAGGNCFDSMDDINKIIDNKKKKMKYRRRRGKAIQIIKPNVNHAELIIIEENLEIFKRIDKPIAIVSVLGDMHTGKSFLLNLLNEHVIPDINKANKYIENGFKVGNDITASTYGIWIWSEPIRINVKKLKKIYEYINENFANFIKSYEYEKDEYNEEIIDLLNLYKTDDWISNVEELNLADTDEVNLILMDTQGLNSPNVNKRYDEILYALTNLISTDIIFLTMKMINNKDLEFIENIAKDANLFMLRAYTRSSGSTFSIKKNNFHKILDTLNNNLENNALILESIASKNLMWVVHDFSQRLDVRKGKLWLDILLNSDRRDLDI…	1131	133.82	183.82	0.085	Yes	4	+/-		PMID: 33515807	ATCTACTACTGCAACGACAACATCCTGGAAAACGCCAACAACGACGACAGCACCAAGGACATCAACAATATCAACAAGAACAGCGCCAACAAGGCCAAGAGCGAGAAAACCAGCAACTACAACAACGATCAGTACAACATCGACGACGCCTACAACGAGGACGAGGAAAACGACGAGGAAGAGGGCGACGACGACGAGAACGACCACTTCGAGGTGCCCATCAACTGCGCTGGCGGCAACTGCTTCGACAGCATGGACGACATTAACAAGATCATCGACAACAAGAAAAAGAAGATGAAGTACCGGCGGAGGCGGGGCAAGGCCATCCAGATCATCAAGCCCAACGTGAACCACGCCGAGCTGATCATCATCGAAGAGAACCTGGAAATCTTCAAGCGG…
70	ADP232	PF3D7_0818600	Bem46-Like Protein, Putative(Pblp)	MRIIKYIFFAFIILALFVCALNTYIYLKQDSFVFSNEFPTVEEKNQTLGENYEIVTLTTKDNHKFTCWYIKTKDSENKPIMLYFQGNGGYLEKYMNLFNLIIERVDVNIFSCSNRGCGSNIAKPSEEYFYKDAHVYIEYVKTKNPKHLFIFGSSMGAAVAIDTALKQHDHISGLIVQNAFTSLKELSRYSHPFLNYFLFDYDMIIRSKMDNETKIKNITVPTLFTLSEMDEKVPTSHTRTLFQLSASTNKQLYLSKGGTHPNILKNDDGSYHKAMKKFIVTAISIREKNIQKAVERNPNTPN	302	N22-N302	NTYIYLKQDSFVFSNEFPTVEEKNQALGENYEIVTLTTKDNHKFTCWYIKTKDSENKPIMLYFQGNGGYLEKYMNLFNLIIERVDVNIFSCSNRGCGSNIAKPSEEYFYKDAHVYIEYVKTKNPKHLFIFGSSMGAAVAIDTALKQHDHISGLIVQNAFTSLKELSRYSHPFLNYFLFDYDMIIRSKMDNEAKIKNIAVPTLFTLSEMDEKVPTSHTRTLFQLSASTNKQLYLSKGGTHPNILKNDDGSYHKAMKKFIVTAISIREKNIQKAVERNPNTPN	281	32.35	82.35	Not detected	Yes	>14	++		New	AACACCTACATCTACCTGAAGCAGGACAGCTTCGTGTTCAGCAACGAGTTCCCCACCGTGGAAGAGAAGAATCAGGCCCTGGGCGAGAACTACGAGATCGTGACCCTGACCACCAAGGACAACCACAAGTTCACCTGTTGGTACATCAAGACCAAGGACTCCGAGAACAAGCCCATCATGCTGTACTTCCAAGGCAACGGCGGCTACCTGGAAAAGTACATGAACCTGTTCAACCTGATCATCGAGCGCGTGGACGTGAACATCTTCAGCTGCAGCAATAGAGGCTGCGGCAGCAATATCGCCAAGCCTAGCGAGGAATACTTCTACAAGGACGCCCACGTGTACATCGAGTACGTCAAGACAAAGAACCCCAAGCACCTGTTCATCTTCGGCAGCTCT…
71	ADP245	PF3D7_1475400-B	Cysteine Repeat Modular Protein 4(Crmp4)-B	MKNITFLVSFLIFLRSINANISITNFTYTNQKGDIKVEFFQTDYIAIFKLPFGGSHEQIFEISDDYIITNDKETNNCNIPNNNFGFVYSKSNSQNKFLIVQREYTTIYIKDKNNNCSLISKVEPSLYSFQTIEYKKEKIKLGTTTKCDEKMVEKLKIYIDLLNDMNLSEDKVCNQIIASSFIQNIEIIDCTVYIGSIFLRNNLNREEYYICIKKEDNNNKMKNNISLLINTIDLNNTLIMNTFYCNMERDICSIIINSIYFNNIPNITDDTLVLKAQCNIDSNPLINIDHVLREGYYTFHFRNPKIYFLQICIIDNLKKYRMLGKIYFLKAYEPIICFIGTPCVIKSFTVKENVQYVQNNIDNETFIFTNKKCDNENVNENMNMIETDYDMKELENHQH…	5906	E16-D262	EERYNFNMDKMLKITCHINLHLKKNPHFTITYKKNLQECIDSCKTNIYCTGIEFSRKRVEYTQIILKNNKKIILGYFKCKQFYFQNIYDYSSYNLDSYLNEHIENQINIKSTLTYTNFIMRNKPDIIYTCSIDRDPKYLLYKNYKLVECVIGKFCPGNNAPYMISCPINSATIIPASEDVNKCLCLKGYSYVGVTSYRCSLCDRGSYKNSVGNNKCDNCPLTFSTTHRGSTNIKDCSCTSGNYLTFD	247	28.73	78.73	Not detected	Yes	>14	++		New	GAGGAACGGTACAACTTCAACATGGACAAGATGCTGAAGATCACGTGCCACATCAACCTGCACCTGAAGAAGAACCCTCACTTCACCATCACCTACAAGAAAAACCTGCAAGAGTGCATCGACAGCTGCAAGACCAACATCTACTGCACCGGCATCGAGTTCAGCCGGAAGAGAGTCGAGTACACCCAGATCATCCTGAAGAACAACAAGAAGATCATTCTGGGCTACTTCAAGTGCAAGCAGTTCTACTTCCAAAACATCTACGACTACAGCAGCTACAACCTGGACAGCTACCTGAACGAGCACATCGAGAACCAGATCAACATCAAGAGCACCCTGACCTACACCAACTTCATCATGCGGAACAAGCCCGACATCATCTACACCTGTAGCATCGAT…
72	ADP398	PF3D7_0516600	Sporozoite Surface Antigen Mb2(Mb2)	MFLIWRLYKTLFLILYIIILQEYVCHSSNHIKSVNRCFIPFISEYIYKQKNRKNNISYDSSNSHYNDKIIPCGNYNKQLKYKINFCRNLYFNNKNEYNRICSRNKLNFHNIQTDNTIYKPKKKYYEVGKVREKIKMYTLFKDDKINTLKCNEEESVTSETINKHDSSVKVKGRRKKNITSNENIMNPNNKSVSSINTNLSDSSNNKNDNSLNSKKNDNTLNSKKNDNTLNSKKNDNTLNSKNNNNSLNSKNNNNSLNSKKSNNSYNDKHIDHIIPEGKNKINNNIDVKHNINNKLNEINEEPYEDTHNKEENSSNKNDNDEKRKEENNNITRRYIKNDQMSYNNINTNSNEYDKNASTLDETYIGKTFEGYVYSVNKNAACIKLKNINKYGLLFKNKAN…	1610	S28-N1610	SNHIKSVNRCFIPFISEYIYKQKNRKNNIAYDSSNSHYNDKIIPCGNYNKQLKYKINFCRNLYFNNKNEYNRICSRNKLNFHNIQTDNTIYKPKKKYYEVGKVREKIKMYTLFKDDKINTLKCNEEESVTSETINKHDSSVKVKGRRKKNIASNENIMNPNNKAVSSINTNLADSSNNKNDNSLNSKKNDNTLNSKKNDNTLNSKKNDNTLNSKNNNNALNSKNNNNALNSKKSNNAYNDKHIDHIIPEGKNKINNNIDVKHNINNKLNEINEEPYEDTHNKEENSANKNDNDEKRKEENNNIARRYIKNDQMSYNNINTNSNEYDKNAATLDETYIGKTFEGYVYSVNKNAACIKLKNINKYGLLFKNKANLGDDIEDMNDFFEKDQPVHVKILGINT…	1583	182.88	232.88	Not detected	Yes	1.162	-		New	AGCAACCACATCAAGAGCGTGAACCGGTGCTTCATCCCCTTCATCAGCGAGTACATCTACAAGCAGAAGAACCGGAAGAACAATATCGCCTACGACAGCAGCAACAGCCACTACAACGACAAGATCATCCCCTGCGGCAACTACAACAAGCAGCTGAAGTACAAGATCAACTTCTGCCGGAACCTGTACTTCAACAACAAGAACGAGTACAACCGGATCTGCAGCCGGAACAAGCTGAACTTCCACAACATCCAGACCGACAACACCATCTATAAGCCCAAGAAAAAGTACTACGAAGTGGGCAAAGTGCGCGAGAAGATCAAGATGTACACCCTGTTCAAGGACGATAAGATCAACACCCTGAAGTGCAACGAAGAGGAAAGCGTGACCAGCGAGACA…
73	ADP168	PF3D7_0419700	Apical Merozoite Protein (Pf34)	MYGTFLKGSIFYLCIFFPFFSCECNNIKLNDKENINFESYFNKRTNEENVLNKNVSKEMGDTFVAHKAIELNINHHHVNNDKEFNNNNNNKHQPYYHNEHDKKFSESLKAHMDHLKILNNDLKQHIDKKERNEIYENNDLKKYIIKEIQNNKYLNKEKKSSEDIQILEEHSKKLQKEIHEWLESVNNIEEKSNILKNIKSQLLNNIASLNHTLSEEIKNINDIKELQKQQNDLFSENWLYFLPSSSDYLLNEKKKNLYDNQDNSMKDDINNNDKYNIFNYLQNVQDKDNQYEVMKQDNNNIHSGSSTHNHLLLTCIIFLLILLIL	325	N25-S306	NNIKLNDKENINFESYFNKRTNEENVLNKNVAKEMGDTFVAHKAIELNINHHHVNNDKEFNNNNNNKHQPYYHNEHDKKFSESLKAHMDHLKILNNDLKQHIDKKERNEIYENNDLKKYIIKEIQNNKYLNKEKKSSEDIQILEEHSKKLQKEIHEWLESVNNIEEKSNILKNIKSQLLNNIASLNHALSEEIKNINDIKELQKQQNDLFSENWLYFLPSSSDYLLNEKKKNLYDNQDNSMKDDINNNDKYNIFNYLQNVQDKDNQYEVMKQDNNNIHSGSS	282	33.75	83.75	>14	No	>14	++		PMID: 33515807	AACAACATCAAGCTGAACGACAAAGAGAACATCAACTTCGAGAGCTACTTCAACAAGCGGACCAACGAGGAAAACGTGCTGAACAAGAACGTGGCCAAAGAGATGGGCGACACCTTCGTGGCCCACAAGGCCATCGAGCTGAACATCAACCACCACCACGTGAACAACGATAAAGAGTTCAACAACAACAATAACAACAAGCACCAGCCCTACTACCACAACGAGCACGACAAGAAGTTCAGCGAGAGCCTGAAGGCCCACATGGACCACCTGAAGATCCTGAACAACGACCTGAAGCAGCACATCGACAAGAAAGAGCGGAACGAGATCTACGAGAACAATGACCTCAAGAAGTACATCATCAAAGAGATCCAGAACAACAAGTACCTGAACAAAGAG…
74	ADP186	PF3D7_1342500	Sporozoite Protein Essential For Cell Traversal (Spect)	MKMKIPICFLIILVLLKCVLSYNLNNDLSKNNNFSLNTYVRKDDVEDDSKNEIVDNIQKMVDDFSDDIGFVKTSMREVLLDTEASLEEVSDHVVQNISKYSLTIEEKLNLFDGLLEEFIENNKGLISNLSKRQQKLKGDKIKKVCDLILKKLKKLENVNKLIKYKIILKYGNKDNKKEMIQTLKNEEGLSDDFKNNLSNYETEQNNDDIKEIELVNFISTNYDKFVVNLEDLNKELLKDLNMALS	245	Y22-S245	YNLNNDLSKNNNFALNTYVRKDDVEDDSKNEIVDNIQKMVDDFSDDIGFVKTSMREVLLDTEASLEEVSDHVVQNIAKYSLTIEEKLNLFDGLLEEFIENNKGLISNLAKRQQKLKGDKIKKVCDLILKKLKKLENVNKLIKYKIILKYGNKDNKKEMIQTLKNEEGLSDDFKNNLANYETEQNNDDIKEIELVNFISTNYDKFVVNLEDLNKELLKDLNMALS	224	26.01	76.01	>14	No	>14	+		PMID: 33515807	TACAACCTGAACAACGACCTGAGCAAGAACAACAACTTCGCCCTGAACACCTACGTGCGGAAGGACGACGTGGAAGATGACAGCAAGAACGAGATCGTGGACAACATCCAGAAGATGGTCGACGACTTCAGCGACGACATCGGCTTCGTGAAAACCAGCATGAGAGAGGTGCTGCTGGACACCGAGGCCAGCCTGGAAGAGGTGTCCGATCACGTGGTGCAGAATATCGCCAAGTACAGCCTGACCATCGAGGAAAAGCTGAACCTGTTCGACGGCCTGCTGGAAGAGTTCATCGAAAACAACAAGGGCCTGATCAGCAACCTGGCCAAGCGGCAGCAGAAGCTGAAGGGCGACAAGATCAAGAAAGTGTGCGACCTGATCCTGAAGAAGCTCAAGAAG…
75	ADP222	PF3D7_1129100	Parasitophorous Vacuolar Protein 1(Pv1)	MIKIILASFLFFFYFSSSIYGNVVAPKSAEAVHTLTAKLDTENKAHQKYIDIINGVFSENMENFVFSITTSNGFTCSINKLDVIFDNKVTGMQKVFSDENVQYIKEASLEFKNNLLEYMKGVMPSENDFSNVRKEFQKVCVKYFSELRRKFFQIYRDPNNKNQNEDNVDNHMNIEEISQEFFSGFNPFGTMKIRKEQNPDLSQKDSLILNENNNDSLTSADQKNNNMVPMENRSFSYSQQSSHVVSFDGHDEHVEQQEQHSGDNTQEDKDQLMDLPFNKDKVFSTFLKNVTLLIEGNCTEAQQQAQEQTQEQTEEQEEEQNEKEIESDKQVQKDGEQKENDVQKKQKANAFTIQFSSSLSRKHISTTCNASSGNVFLRKGNKPFEHFNSPNFENMMKGV…	452	N22-S452	NVVAPKSAEAVHTLTAKLDTENKAHQKYIDIINGVFSENMENFVFSITTSNGFTCSINKLDVIFDNKVTGMQKVFSDENVQYIKEASLEFKNNLLEYMKGVMPSENDFSNVRKEFQKVCVKYFSELRRKFFQIYRDPNNKNQNEDNVDNHMNIEEISQEFFSGFNPFGTMKIRKEQNPDLSQKDSLILNENNNDALTSADQKNNNMVPMENRAFSYSQQSSHVVSFDGHDEHVEQQEQHSGDNTQEDKDQLMDLPFNKDKVFSTFLKNVALLIEGNCAEAQQQAQEQTQEQTEEQEEEQNEKEIESDKQVQKDGEQKENDVQKKQKANAFTIQFSSSLSRKHISTTCNAASGNVFLRKGNKPFEHFNSPNFENMMKGVFGIIQNPFENGQPTFPFFKNI…	431	49.38	99.38	>14	No	>14	++		New	AACGTGGTGGCCCCTAAATCTGCCGAAGCCGTGCATACCCTGACCGCCAAGCTGGACACAGAGAACAAGGCCCACCAGAAGTACATCGACATCATCAACGGCGTGTTCAGCGAGAACATGGAAAACTTCGTGTTCTCCATCACCACCAGCAACGGCTTCACCTGTAGCATCAACAAGCTGGATGTGATCTTCGACAACAAAGTGACCGGCATGCAGAAGGTGTTCTCCGACGAGAACGTGCAGTACATCAAAGAGGCCAGCCTTGAGTTCAAGAACAACCTGCTTGAGTACATGAAGGGCGTGATGCCCTCCGAGAACGACTTCAGCAACGTGCGGAAAGAGTTCCAGAAAGTCTGCGTCAAGTACTTCAGCGAGCTGCGGCGGAAGTTCTTCCAAATC…
76	ADP257	PF3D7_1137300	CLPTM1 domain-containing protein, putative(N/A)	MGLSLSSPQLPANAGSNITSNNNNNNHTNENQRVPFFQKIISIIVQMLIMHMVMYFLSGGKNNMMSKSGIMDRTNVVLKNSFEKGDIFDIYIFLSNNQSLDFEYLKNNSKLINIREKELYNHKTFSSYEKLNYTFNLNDSWKDEKYLSVVLVPIHFYKKRNYPLIKNTTLKYEFKDKVLVENIPLTVKMVPFESEEEEKYNLMDPSNNIKRKNIEEQKKKKRNEQLYHIKRRIDINIIYDDGKHMVKEFKMPYFKNWKVNLTSNTYTPPIFLSDFWLIEKDYYVLDDNFLKSKDKRVNYICTYDPYMLTKKQNDIHLYITEQNMDENKKLHIEINYGTCSFIYFMFIKQISYSLNMMNETAASAATTTSTTTTNNSNNNNNNNNNKIFSIQNITNITAN…	689	M1-K39	MGLSLSSPQLPANAGSNIASNNNNNNHANENQRVPFFQK	39	4.2	54.2	>14	No	>14	++		New	ATGGGCCTGTCTCTGTCTAGTCCTCAGCTGCCTGCCAACGCCGGCAGCAATATCGCCAGCAACAACAACAATAACAACCACGCCAACGAGAACCAGCGGGTGCCATTCTTCCAGAAG
77	ADP259	PF3D7_1476100	Early Transcribed Membrane Protein 14.2(Etramp14.2)	MKLIKVYVFLFIMLMIGLLGCGNVCNELKEKKNMLLKENPDKLLNKKRRKKLVYSVIGTLSAILGIAIFGMGINSHFKEKKKTIWDEVGKDIDSILNRTIAVGIWKTRKNYKNEIEDIEKIIPSQEEIQKILIYQIENKNIKITDGYMKEIQSLSKYVLYNIRNSMRNYTKTLSYYS	177	G22-K51	GNVCNELKEKKNMLLKENPDKLLNKKRRKK	30	3.61	53.61	7.943	Yes	>14	++		New	GGCAACGTGTGCAACGAGCTGAAAGAAAAGAAAAACATGCTGCTGAAAGAGAACCCCGACAAGCTGCTGAACAAGAAGCGGCGGAAGAAG
78	ADP234	PF3D7_0808200	Plasmepsin X	MKRISPLNTLFYLSLFFSYTFKGLKCTRIYKIGTKALPCSECHDVFDCTGCLFEEKESSHVIPLKLNKKNPNDHKKLQKHHESLKLGDVKYYVNRGEGISGSLGTSSGNTLDDMDLINEEINKKRTNAQLDEKNFLDFTTYNKNKAQDISDHLSDIQKHVYEQDAQKGNKNFTNNENNSDNENNSDNENNSDNENNLDNENNLDNENNSDNSSIEKNFIALENKNATVEQTKENIFLVPLKHLRDSQFVGELLVGTPPQTVYPIFDTGSTNVWVVTTACEEESCKKVRRYDPNKSKTFRRSFIEKNLHIVFGSGSISGSVGTDTFMLGKHLVRNQTFGLVESESNNNKNGGDNIFDYISFEGIVGLGFPGMLSAGNIPFFDNLLKQNPNVDPQFSFYIS…	573	R28-N573	RIYKIGTKALPCSECHDVFDCTGCLFEEKESSHVIPLKLNKKNPNDHKKLQKHHESLKLGDVKYYVNRGEGISGSLGTSSGNTLDDMDLINEEINKKRTNAQLDEKNFLDFTTYNKNKAQDISDHLSDIQKHVYEQDAQKGNKNFANNENNADNENNADNENNADNENNLDNENNLDNENNADNSAIEKNFIALENKNAAVEQTKENIFLVPLKHLRDSQFVGELLVGTPPQTVYPIFDTGSTNVWVVTTACEEESCKKVRRYDPNKAKTFRRSFIEKNLHIVFGSGSISGSVGTDTFMLGKHLVRNQAFGLVESESNNNKNGGDNIFDYISFEGIVGLGFPGMLSAGNIPFFDNLLKQNPNVDPQFSFYISPYDGKSTLIIGGISKSFYEGDIYMLPV…	546	61.73	111.73	7	Yes	>14	++		New	CGGATCTACAAGATCGGCACAAAGGCCCTGCCTTGCAGCGAGTGCCACGACGTGTTCGATTGCACCGGCTGCCTGTTCGAGGAAAAAGAAAGCAGCCACGTGATCCCTCTGAAGCTGAACAAGAAGAACCCCAACGACCACAAGAAGCTGCAGAAGCACCACGAGAGCCTGAAGCTGGGCGACGTGAAGTACTACGTGAACAGAGGCGAGGGCATCTCTGGCAGCCTGGGCACATCTTCTGGCAACACCCTGGACGACATGGACCTGATCAACGAGGAAATCAACAAGAAGCGGACAAACGCCCAGCTGGACGAGAAGAACTTCCTGGACTTCACCACCTACAACAAGAACAAGGCCCAGGACATCAGCGACCACCTGAGCGACATCCAGAAACACGTG…
79	ADP172	PF3D7_0707300	Rhoptry-Associated Membrane Antigen (Rama)	MNVLLLSLLVVQNIVTYLEQIKNGISGHYTEDHNIKNNNCISFSDYERSIKNFSISSHAENNYDNIINEYKKIKDINNNINILSSVHRKGRILYDSFLEINKLENDKKEKHEKEDEYEDNDESFLETEEYEDNEDEKYNKDEDDYAESFIETDEYEDNEDDKYNKDEDDYSESFIETDEYDDNEEEQYNKDEDDYTDSFIETDHYENNDDKNEEEEEYNDQDNDYGYNFLETDEYDDSEEYDYDDKEYGESFLEKEEGEEMKDEEMKDEEMKDVEMKDEEMKDEEMKYDEMKNEEMKYDEMKDEVMKDEEMKDEVMKDEEMKDEQMKYEEFKNEESKNEESKNEESKNEESKNEEFKNEESKNEEFKNEEFKNEDMSYDEYMGYKKKEEDESYNTFNGT…	861	Y17-S840	YLEQIKNGISGHYTEDHNIKNNNCISFSDYERSIKNFAISSHAENNYDNIINEYKKIKDINNNINILSSVHRKGRILYDSFLEINKLENDKKEKHEKEDEYEDNDESFLETEEYEDNEDEKYNKDEDDYAESFIETDEYEDNEDDKYNKDEDDYSESFIETDEYDDNEEEQYNKDEDDYTDSFIETDHYENNDDKNEEEEEYNDQDNDYGYNFLETDEYDDSEEYDYDDKEYGESFLEKEEGEEMKDEEMKDEEMKDVEMKDEEMKDEEMKYDEMKNEEMKYDEMKDEVMKDEEMKDEVMKDEEMKDEQMKYEEFKNEESKNEESKNEESKNEESKNEEFKNEESKNEEFKNEEFKNEDMSYDEYMGYKKKEEDESYNTFNGAKKNNAANSFLEKDLQG…	824	99.26	149.26	5.001	Yes	2.436	+	Expected band present but some degradation; concentration ineffective	PMID: 33515807	TACCTGGAACAGATCAAGAACGGCATCAGCGGCCACTACACCGAGGACCACAACATCAAGAACAACAACTGCATCAGCTTCAGCGACTACGAGCGGAGCATCAAGAATTTCGCCATCAGCAGCCACGCCGAGAACAACTACGACAACATCATCAACGAGTACAAGAAGATCAAGGACATCAACAACAATATCAACATCCTGAGCAGCGTGCACCGGAAGGGCCGGATCCTGTACGACAGCTTCCTGGAAATCAACAAGCTCGAGAACGACAAGAAAGAGAAGCACGAGAAAGAGGACGAGTACGAGGACAACGACGAGTCCTTTCTGGAAACCGAGGAATACGAGGATAATGAGGACGAGAAGTACAACAAGGACGAGGACGACTACGCCGAGAGCTTC…
80	ADP192	PF3D7_0107300	Probable Protein, Unknown Function	MIQFIKCFLLFILLYSSDIIISINPSTLIQNHLYMYQTNNSINEENIYNMKKFSKLPIAENTRNIRHSTNDLYYEHSLNLEKPNEHFTLHNIKLICQQIYHNQPNQLNLRILAVLLSTSYKQENISNIFQNLCNNGLSCLFTIQLSKNKTFVDQNKIVHLKIIDTDDLKRNKNNNIRHKITVYYICEDLKYKNQKQQESNEFKYVFNYEQLAFLKCENYLTVQVEKLVGINYNKEFHNLNPEYISFYCSQRVICNTHIEDLYKEDDKKRKNYIFYELTYRCVPPKVCSFCGNNSTCKLEKLYNKEKEITQFYNNVEYNDSGVFDRLLLNKEEEEERNKTSFVANLEYNAINYDIDDMITVGSNTYHILEICKCSKDYVQEGSSCVKKEKDKIYIRYAKK	399	I23-K399	INPATLIQNHLYMYQTNNAINEENIYNMKKFSKLPIAENTRNIRHSTNDLYYEHSLNLEKPNEHFTLHNIKLICQQIYHNQPNQLNLRILAVLLSTSYKQENIANIFQNLCNNGLSCLFTIQLSKNKAFVDQNKIVHLKIIDTDDLKRNKNNNIRHKITVYYICEDLKYKNQKQQESNEFKYVFNYEQLAFLKCENYLTVQVEKLVGINYNKEFHNLNPEYISFYCSQRVICNTHIEDLYKEDDKKRKNYIFYELTYRCVPPKVCSFCGNNAACKLEKLYNKEKEITQFYNNVEYNDAGVFDRLLLNKEEEEERNKASFVANLEYNAINYDIDDMITVGSNTYHILEICKCSKDYVQEGSSCVKKEKDKIYIRYAKK	377	44.85	94.85	0.129	Yes	4	+		PMID: 33515807	ATCAACCCTGCCACCCTGATCCAGAACCACCTGTACATGTATCAGACCAACAACGCCATCAATGAAGAGAACATCTACAACATGAAGAAGTTCAGCAAGCTGCCTATCGCCGAGAACACCCGGAACATCCGGCACAGCACCAACGACCTGTACTACGAGCACAGCCTGAACCTGGAAAAGCCCAACGAGCACTTCACCCTGCACAACATCAAGCTGATCTGCCAGCAGATCTACCACAACCAGCCCAACCAGCTGAACCTGCGGATCCTGGCCGTGCTGCTGAGCACCAGCTACAAGCAGGAAAACATTGCCAACATCTTCCAGAACCTGTGCAACAACGGCCTGAGCTGCCTGTTCACCATCCAGCTGAGCAAGAACAAGGCCTTCGTGGACCAGAAC…
81	ADP236	PF3D7_1013300	Conserved Plasmodium Protein, Unknown Function	MKIYRKKSTFLLIFEIFIFFCYILQNEFVKGSYESKGYPLIHLMNNNEYTGSANNFIKNNLINLLYIYKDVKFDEEKTLGIDSFLDIEDDTKIERLIKEKMLYINKYINSRQMIKYSGFIYLYEIIEKKNFYFLLHFLMTNNNNGLIIILPEDMYINVDEYYRINKINKLNDQNKKNKVVSQDLLEKRIMFVQSLILNMKLQQSIYFIKNNKDIEKIYENYQSKFAYFDLTRNVSISPISKIQNVYKMNSKSLYYFLNKNNNIHINTIFNKQQDNQTFLLTKQKTIIICADFNVFNIFSDLPSNTTFTNSNLITIQNLIKLFYDVYNKEQVNYNILFFFTNYYYGIQDFLNSINVIFKENIEFVICLDNLNNSDFYIYESNKTQPQNVQAFYRILNNIV…	628	E27-H594	EFVKGSYESKGYPLIHLMNNNEYTGSANNFIKNNLINLLYIYKDVKFDEEKTLGIDSFLDIEDDTKIERLIKEKMLYINKYINSRQMIKYSGFIYLYEIIEKKNFYFLLHFLMTNNNNGLIIILPEDMYINVDEYYRINKINKLNDQNKKNKVVSQDLLEKRIMFVQSLILNMKLQQSIYFIKNNKDIEKIYENYQSKFAYFDLTRNVAISPISKIQNVYKMNSKSLYYFLNKNNNIHINTIFNKQQDNQAFLLTKQKTIIICADFNVFNIFSDLPSNTAFTNSNLITIQNLIKLFYDVYNKEQVNYNILFFFTNYYYGIQDFLNSINVIFKENIEFVICLDNLNNADFYIYESNKAQPQNVQAFYRILNNIVKGSIKKNVQMVNEKIKIHSKHLPSLH…	568	67.9	117.9	Not detected	Yes	4	++		New	GAGTTTGTGAAGGGCAGCTACGAGAGCAAGGGCTACCCTCTGATCCACCTGATGAACAACAACGAGTACACCGGCAGCGCCAACAACTTCATCAAGAACAACCTGATCAACCTGCTGTACATCTACAAGGACGTGAAGTTCGACGAGGAAAAGACCCTGGGCATCGACAGCTTTCTGGACATCGAGGACGACACCAAGATCGAGCGGCTGATCAAAGAAAAGATGCTCTACATCAACAAGTACATCAACTCCCGGCAGATGATCAAGTACAGCGGCTTCATCTACCTGTACGAGATCATCGAGAAGAAGAACTTCTACTTCCTGCTGCACTTCCTCATGACCAACAACAACAATGGCCTGATCATCATCCTGCCTGAGGACATGTACATCAATGTGGAC…
82	ADP246	PF3D7_1475400-C	Cysteine Repeat Modular Protein 4(Crmp4)-C	MKNITFLVSFLIFLRSINANISITNFTYTNQKGDIKVEFFQTDYIAIFKLPFGGSHEQIFEISDDYIITNDKETNNCNIPNNNFGFVYSKSNSQNKFLIVQREYTTIYIKDKNNNCSLISKVEPSLYSFQTIEYKKEKIKLGTTTKCDEKMVEKLKIYIDLLNDMNLSEDKVCNQIIASSFIQNIEIIDCTVYIGSIFLRNNLNREEYYICIKKEDNNNKMKNNISLLINTIDLNNTLIMNTFYCNMERDICSIIINSIYFNNIPNITDDTLVLKAQCNIDSNPLINIDHVLREGYYTFHFRNPKIYFLQICIIDNLKKYRMLGKIYFLKAYEPIICFIGTPCVIKSFTVKENVQYVQNNIDNETFIFTNKKCDNENVNENMNMIETDYDMKELENHQH…	5906	G4161-E4628	GLCKPCTLENHYCEGGLESDITFNNKLIKGKFHTLPKKCPRGLGIPNIIKERNSINNCLCIHGKVQRTTENKNVECFPCPPNTFKENEYDNSCSGACPPFSTTFVGSSYENQCFCKNNYYLVSTDDENDANGNSINNNKNIYNNNNIYNNNNNNNNNNNNNFNNKADVKKKSCKICPIGAICNRGFNIYIYLKLLNDRSYNNINVIDHETPFPKYGYYAVYREKTNPAKSWDTLDDSAILNYVYPYHKLLLFIQKNIQKGNYFFLEKGNKFFLNDDFVEKMNEKSKYEEENANKFVTKSEIIHNVNTNNLKGKHNTLNNNNNNNNINKASSFLNQNNYNNDIIQLSSYENNPFKNLASTSEVSSNNNVISFIQNNDKTNNAANDNNIENLVDIFNKYVQ…	468	53.83	103.83	0.848	Yes	>14	++	Expected band present but some degradation	New	GGACTGTGCAAGCCCTGCACACTGGAAAACCACTACTGCGAAGGCGGCCTGGAAAGCGACATCACCTTCAACAACAAGCTGATCAAGGGCAAGTTCCACACACTGCCCAAGAAGTGCCCTAGAGGCCTGGGCATCCCCAACATCATCAAAGAGCGGAACAGCATCAACAACTGCCTGTGCATCCACGGCAAGGTGCAGAGAACCACCGAGAACAAGAACGTGGAATGCTTCCCCTGTCCTCCGAACACCTTCAAAGAGAACGAGTACGACAACAGCTGCAGCGGCGCCTGTCCACCTTTCAGCACAACATTTGTGGGCAGCAGCTACGAGAACCAGTGCTTCTGCAAGAACAACTACTACCTGGTGTCCACCGACGACGAGAACGACGCCAACGGCAAC…
83	ADP400	PF3D7_0702300	Sporozoite Threonine And Asparagine-Rich Protein(Starp)	MIHIFYRTAIFTLSIWTTLLYSNKNLKCNFYYNNNNLSTYVIKHNRFLSEYQSNFLGGGYSAALKLVNSKKSGTNVNTKYNSENTNTNNNIPESSSTYTNTRLAANNSTTTSTTKVTDNNKTNIKLTGNNSTTINTNSTENTSATKKVTENVITNQILTGNNNTTTNTSTTEHNNNINTNTNSTENTSATKKVTENVITNQILTGNNNTTTNTSTTEHNNNINTNTNSTDNSNTNTNLTDNTSTTKKLTDNINTTQNLTTSTNTTTVSTDNNNINTKPIDNNNTDIKSTDNYNTGTKETDNKNTDIKATDNNNITTTTDNTNTNVISTDNSKTNVISTDNSKTNTISTDNDNADTILTDNDNNTDIILTDNNNTDTISTDNDNADTKATDNNNNTNTKA…	594	N23-N594	NKNLKCNFYYNNNNLATYVIKHNRFLSEYQSNFLGGGYSAALKLVNSKKSGTNVNTKYNSENTNTNNNIPESSSTYTNTRLAANNAATTSTTKVTDNNKANIKLTGNNAATINTNSAENTAATKKVTENVITNQILTGNNNAATNTATTEHNNNINTNTNSAENTAATKKVTENVITNQILTGNNNAATNTATTEHNNNINTNTNSADNSNTNTNLADNTATTKKLTDNINTAQNLATSTNTATVSTDNNNINTKPIDNNNADIKSTDNYNTGTKETDNKNTDIKATDNNNIATTTDNTNTNVISTDNSKTNVISTDNSKTNTISTDNDNADTILTDNDNNADIILTDNNNADTISTDNDNADTKATDNNNNANTKATDNNNAKIISPDNNNAKTTSTD…	572	62.35	112.35	Not detected	Yes	0.448	-		New	AATAAGAATCTCAAATGTAACTTTTATTACAATAATAATAATCTCGCAACATATGTCATTAAACATAATCGCTTCTTGTCTGAATATCAAAGTAATTTTCTGGGTGGCGGGTACTCAGCAGCACTGAAACTTGTAAATAGTAAGAAGTCCGGTACTAATGTAAACACTAAATATAATTCTGAAAATACAAATACAAATAATAACATTCCAGAATCCAGTAGTACATATACAAATACCCGGTTGGCAGCGAATAACGCTGCGACTACAAGTACAACAAAGGTCACGGACAATAATAAAGCAAATATAAAATTGACGGGCAATAATGCTGCAACTATTAATACTAACTCCGCTGAAAACACTGCTGCAACCAAGAAGGTCACCGAAAATGTTATTACCAAT…
84	ADP170	PF3D7_1335900	Sporozoite Surface Protein 2 (Trap)	MNHLGNVKYLVIVFLIFFDLFLVNGRDVQNNIVDEIKYREEVCNDEVDLYLLMDCSGSIRRHNWVNHAVPLAMKLIQQLNLNDNAIHLYASVFSNNAREIIRLHSDASKNKEKALIIIKSLLSTNLPYGKTNLTDALLQVRKHLNDRINRENANQLVVILTDGIPDSIQDSLKESRKLSDRGVKIAVFGIGQGINVAFNRFLVGCHPSDGKCNLYADSAWENVKNVIGPFMKAVCVEVEKTASCGVWDEWSPCSVTCGKGTRSRKREILHEGCTSELQEQCEEERCLPKREPLDVPDEPEDDQPRPRGDNFAVEKPNENIIDNNPQEPSPNPEEGKGENPNGFDLDENPENPPNPPNPPNPPNPPNPPNPDIPEQEPNIPEDSEKEVPSDVPKNPEDDR…	574	M1-P497	MAHLGNVKYLVIVFLIFFDLFLVNGRDVQNNIVDEIKYREEVCNDEVDLYLLMDCSGSIRRHNWVNHAVPLAMKLIQQLNLNDNAIHLYASVFSNNAREIIRLHSDASKNKEKALIIIKSLLSTNLPYGKTNLADALLQVRKHLNDRINRENANQLVVILTDGIPDSIQDSLKESRKLSDRGVKIAVFGIGQGINVAFNRFLVGCHPSDGKCNLYADSAWENVKNVIGPFMKAVCVEVEKTASCGVWDEWSPCSVTCGKGTRSRKREILHEGCTSELQEQCEEERCLPKREPLDVPDEPEDDQPRPRGDNFAVEKPNENIIDNNPQEPSPNPEEGKGENPNGFDLDENPENPPNPPNPPNPPNPPNPPNPDIPEQEPNIPEDSEKEVPSDVPKNPEDDR…	497	56.42	106.42	>14	No	>14	++		PMID: 33515807	ATGGCCCATCTGGGCAACGTGAAGTACCTCGTGATCGTGTTCCTGATCTTCTTCGACCTGTTCCTCGTGAACGGCCGGGACGTGCAGAACAACATCGTGGACGAGATCAAGTACCGCGAGGAAGTGTGCAACGACGAGGTGGACCTGTACCTGCTGATGGACTGCAGCGGCAGCATCCGGCGGCACAACTGGGTCAACCATGCCGTGCCTCTGGCCATGAAGCTGATCCAGCAGCTGAACCTGAACGACAACGCCATCCACCTGTACGCCAGCGTGTTCAGCAACAACGCCAGAGAGATCATCAGACTGCACAGCGACGCCAGCAAGAACAAAGAGAAGGCCCTGATCATCATCAAGAGCCTGCTGAGCACCAACCTGCCCTACGGCAAGACCAACCTG…
85	ADP187	PF3D7_1351800	Conserved Plasmodium Protein, Unknown Function	MKVLLYNILFVLYSICALCVKERNNGFPKRGEGRYLFGRNQMKSQDIEKNNKELSNKMDTQDSKQYITYLYHSSICQYCSKVTSMLENNDNVEIIKFKENNKIEDFGKFTKPIVVLLKNINKENSLERSIFYEELKRKGKKVQVPALEVNNIILFESDEIIKFYKKLLQKVSNDDKSSLQNRGNIKNDQKKNNSDYDNDYDNDDNNDDNDDDDDNNYNNNNDDGYDYHTS	230	V20-S230	VKERNNGFPKRGEGRYLFGRNQMKSQDIEKNNKELSNKMDTQDSKQYITYLYHSSICQYCSKVTSMLENNDNVEIIKFKENNKIEDFGKFTKPIVVLLKNINKENSLERSIFYEELKRKGKKVQVPALEVNNIILFESDEIIKFYKKLLQKVSNDDKSSLQNRGNIKNDQKKNNADYDNDYDNDDNNDDNDDDDDNNYNNNNDDGYDYHTS	211	24.88	74.88	>14	No	>14	++		PMID: 33515807	GTGAAAGAGCGGAACAACGGCTTCCCCAAGCGGGGCGAGGGCAGATACCTGTTCGGCCGGAACCAGATGAAGTCCCAGGACATCGAGAAGAACAACAAAGAACTGAGCAACAAGATGGACACCCAGGACAGCAAGCAGTACATCACCTACCTGTACCACAGCAGCATCTGCCAGTACTGCAGCAAAGTGACCTCCATGCTGGAAAACAACGACAACGTCGAGATCATCAAGTTCAAAGAAAACAACAAGATCGAGGACTTCGGCAAGTTCACCAAGCCCATCGTGGTGCTGCTGAAGAACATCAACAAAGAGAACAGCCTCGAGCGGAGCATCTTCTACGAGGAACTGAAGCGGAAGGGCAAGAAGGTGCAGGTCCCCGCCCTGGAAGTGAACAACATC…
86	ADP223	PF3D7_0911900	Falstatin(Icp)	MNLLVFFCFFLLSCIVHLSRCSDNNSYSFEIVNRSTWLNIAERIFKGNAPFNFTIIPYNYVNNSTEENNNKDSVLLISKNLKNSSNPVDENNHIIDSTKKNTSNNNNNNSNIVGIYESQVHEEKIKEDNTRQDNINKKENEIINNNHQIPVSNIFSENIDNNKNYIESNYKSTYNNNPELIHSTDFIGSNNNHTFNFLSRYNNSVLNNMQGNTKVPGNVPELKARIFSEEENTEVESAENNHTNSLNPNESCDQIIKLGDIINSVNEKIISINSTVNNVLCINLDSVNGNGFVWTLLGVHKKKPLIDPSNFPTKRVTQSYVSPDISVTNPVPIPKNSNTNKDDSINNKQDGSQNNTTTNHFPKPREQLVGGSSMLISKIKPHKPGKYFIVYSYYRPFDP…	413	S22-Q413	SDNNAYSFEIVNRATWLNIAERIFKGNAPFNFAIIPYNYVNNAAEENNNKDSVLLISKNLKNSANPVDENNHIIDSTKKNTANNNNNNANIVGIYESQVHEEKIKEDNTRQDNINKKENEIINNNHQIPVSNIFSENIDNNKNYIESNYKSTYNNNPELIHSTDFIGSNNNHAFNFLSRYNNAVLNNMQGNTKVPGNVPELKARIFSEEENTEVESAENNHANSLNPNEACDQIIKLGDIINSVNEKIISINSAVNNVLCINLDSVNGNGFVWTLLGVHKKKPLIDPSNFPTKRVTQSYVSPDISVTNPVPIPKNSNTNKDDSINNKQDGSQNNAATNHFPKPREQLVGGSSMLISKIKPHKPGKYFIVYSYYRPFDPTRDTNTRIVELNVQ	392	44.14	94.14	>14	No	>14	++		New	AGCGACAACAACGCCTACAGCTTCGAGATCGTGAACCGGGCCACCTGGCTGAATATCGCCGAGAGAATCTTCAAGGGCAACGCCCCTTTCAACTTCGCCATCATTCCCTACAACTACGTGAACAACGCCGCCGAGGAAAACAACAACAAGGACAGCGTGCTGCTGATCTCCAAGAACCTGAAGAACAGCGCCAATCCTGTGGACGAGAACAACCACATCATCGACAGCACCAAGAAGAACACCGCTAACAACAACAACAACAATGCCAACATCGTGGGCATCTACGAGAGCCAGGTGCACGAGGAAAAGATCAAAGAGGACAACACCCGGCAGGACAACATCAACAAGAAAGAGAACGAGATCATTAACAACAATCATCAGATCCCCGTGTCCAACATC…
87	ADP401	PF3D7_1207300	Limp Protein, Putative	MWEKILFFIVLIFPFFHSCEALKKGNGDFIKKNGVFFQIDRDMNEPPYSVINVFYTESLLDDNLLNQLEKERKMGKYKTQNYFRKSLDNNKYFMEYSRKQKEQLEFLLE	109	L22-E109	LKKGNGDFIKKNGVFFQIDRDMNEPPYSVINVFYTESLLDDNLLNQLEKERKMGKYKTQNYFRKSLDNNKYFMEYSRKQKEQLEFLLE	88	10.72	60.72	>14	No	>14	++		New	CTGAAGAAAGGCAACGGCGACTTCATCAAGAAAAACGGCGTGTTCTTCCAGATCGACCGGGACATGAACGAGCCTCCATACAGCGTGATCAACGTGTTCTACACCGAGAGCCTGCTGGACGACAACCTGCTGAACCAGCTGGAAAAAGAACGGAAGATGGGCAAGTACAAGACCCAGAACTACTTTCGGAAGTCCCTGGACAACAACAAGTACTTCATGGAATACTCCCGGAAGCAGAAAGAGCAGCTTGAGTTCCTGCTGGAA
88	ADP70	PF3D7_0424100	Reticulocyte Binding Protein Homologue 5 (Rh5)	MIRIKKKLILTIIYIHLFILNRLSFENAIKKTKNQENNLTLLPIKSTEEEKDDIKNGKDIKKEIDNDKENIKTNNAKDHSTYIKSYLNTNVNDGLKYLFIPSHNSFIKKYSVFNQINDGMLLNEKNDVKNNEDYKNVDYKNVNFLQYHFKELSNYNIANSIDILQEKEGHLDFVIIPHYTFLDYYKHLSYNSIYHKSSTYGKCIAVDAFIKKINETYDKVKSKCNDIKNDLIATIKKLEHPYDINNKNDDSYRYDISEEIDDKSEETDDETEEVEDSIQDTDSNHTPSNKKKNDLMNRTFKKMMDEYNTKKKKLIKCIKNHENDFNKICMDMKNYGTNLFEQLSCYNNNFCNTNGIRYHYDEYIHKLILSVKSKNLNKDLSDMTNILQQSELLLTNLNK…	526	F25-Q526	FENAIKKTKNQENNLALLPIKSTEEEKDDIKNGKDIKKEIDNDKENIKTNNAKDHSTYIKSYLNTNVNDGLKYLFIPSHNSFIKKYSVFNQINDGMLLNEKNDVKNNEDYKNVDYKNVNFLQYHFKELSNYNIANSIDILQEKEGHLDFVIIPHYTFLDYYKHLSYNSIYHKSSTYGKCIAVDAFIKKINEAYDKVKSKCNDIKNDLIATIKKLEHPYDINNKNDDSYRYDISEEIDDKSEETDDETEEVEDSIQDTDSNHAPSNKKKNDLMNRAFKKMMDEYNTKKKKLIKCIKNHENDFNKICMDMKNYGTNLFEQLSCYNNNFCNTNGIRYHYDEYIHKLILSVKSKNLNKDLSDMTNILQQSELLLTNLNKKMGSYIYIDTIKFIHKEMKHIFNR…	502	59.95	109.95	9.749	No	>14	++		New	TTCGAGAACGCCATCAAGAAAACCAAGAACCAGGAAAACAACCTGGCCCTGCTGCCCATCAAGAGCACCGAGGAAGAGAAGGACGACATCAAGAACGGCAAGGATATCAAGAAAGAGATCGACAACGACAAAGAGAACATCAAGACCAACAACGCCAAGGACCACAGCACCTACATCAAGAGCTACCTGAACACCAACGTGAACGACGGCCTGAAGTACCTGTTCATCCCCAGCCACAACAGCTTCATCAAGAAATACAGCGTGTTCAACCAGATCAACGACGGCATGCTGCTGAACGAGAAGAACGACGTGAAGAACAACGAGGACTACAAGAACGTGGATTACAAGAATGTGAACTTCCTGCAGTACCACTTCAAAGAGCTGTCCAACTACAATATC…
A	ADP671	PF3D7_0419700	ΔPf34	MYGTFLKGSIFYLCIFFPFFSCECNNIKLNDKENINFESYFNKRTNEENVLNKNVSKEMGDTFVAHKAIELNINHHHVNNDKEFNNNNNNKHQPYYHNEHDKKFSESLKAHMDHLKILNNDLKQHIDKKERNEIYENNDLKKYIIKEIQNNKYLNKEKKSSEDIQILEEHSKKLQKEIHEWLESVNNIEEKSNILKNIKSQLLNNIASLNHTLSEEIKNINDIKELQKQQNDLFSENWLYFLPSSSDYLLNEKKKNLYDNQDNSMKDDINNNDKYNIFNYLQNVQDKDNQYEVMKQDNNNIHSGSSTHNHLLLTCIIFLLILLIL	325	L140-L249	LKKYIIKEIQNNKYLNKEKKSSEDIQILEEHSKKLQKEIHEWLESVNNIEEKSNILKNIKSQLLNNIASLNHALSEEIKNINDIKELQKQQNDLFSENWLYFLPSSSDYL	110	13.12	63.12	>14	No	>14	++		New	CTCAAGAAGTACATCATCAAAGAGATCCAGAACAACAAGTACCTGAACAAAGAGAAGAAGTCCTCCGAGGACATCCAGATCCTGGAAGAACACAGCAAGAAGCTGCAGAAAGAAATCCACGAGTGGCTGGAAAGCGTGAACAACATCGAGGAAAAGAGCAACATCCTGAAGAACATCAAGAGCCAGCTGCTGAACAATATCGCCAGCCTGAACCACGCCCTGAGCGAGGAAATCAAGAATATCAACGACATCAAAGAGCTGCAGAAGCAGCAGAACGACCTGTTCTCCGAGAACTGGCTGTACTTCCTGCCCAGCAGCAGCGACTATCTG
B	ADP673	PF3D7_0214900	RON6 N-terminus	MQYFFLVFLAVLAKGFLRNKEHANLINSYNDIVEDINIKKEEKSSSEPPFIPIKNKIDNVHTKNNNQYNLHNNKSNKTHLTYGTHTSFLQNCTINDCVDVDNKDSEINNITKEKDDNNNNNGTKQIEEKNKINKSDLHRQNELNLQSGKNEQDINKNEKGKQDISNSNAENKKDVKEGVKELEEKKKEEKISDDHKVEENKKSDDHKVEENKKSDDHKVEENKKSDDHKIEEVKKVEEHEEDEEEDKKEKKSENKNKDENKDENDEDNDEISDEDEVDDDVEEDKNENDDIDDDKKETDKTHLEEEENEIIEKEFSDKKKNGKNKDTKKEKSKDTEKEKSKDIEKEKSKDKEKEKSKDKEKEKGKDKEKEKSKDIEKEKEKDKDIEKEKSKDTAKEKEK…	950	F16-D226	FLRNKEHANLINSYNDIVEDINIKKEEKSSSEPPFIPIKNKIDNVHTKNNNQYNLHNNKANKAHLTYGTHTSFLQNCAINDCVDVDNKDSEINNIAKEKDDNNNNNGAKQIEEKNKINKADLHRQNELNLQSGKNEQDINKNEKGKQDISNSNAENKKDVKEGVKELEEKKKEEKISDDHKVEENKKSDDHKVEENKKSDDHKVEENKKSD	211	24.39	74.39	8	Yes	>14	++	Expected band present but some degradation	New	TTCCTGCGGAACAAAGAGCACGCCAACCTGATCAACAGCTACAACGACATCGTCGAGGACATCAACATCAAGAAAGAGGAAAAGAGCAGCAGCGAGCCCCCATTCATCCCCATCAAGAACAAGATCGACAACGTGCACACCAAGAACAACAACCAGTACAACCTGCACAACAACAAGGCCAACAAAGCCCACCTGACCTACGGCACCCACACCAGCTTTCTGCAGAACTGCGCCATCAACGACTGCGTGGACGTGGACAACAAGGACAGCGAGATCAACAATATCGCCAAAGAGAAGGACGACAACAACAACAACAATGGCGCCAAGCAGATCGAGGAAAAGAACAAAATCAACAAGGCCGACCTGCACCGGCAGAACGAGCTGAACCTGCAGAGCGGC…
C	ADP674	PF3D7_0214900	RON6 C-terminus	MQYFFLVFLAVLAKGFLRNKEHANLINSYNDIVEDINIKKEEKSSSEPPFIPIKNKIDNVHTKNNNQYNLHNNKSNKTHLTYGTHTSFLQNCTINDCVDVDNKDSEINNITKEKDDNNNNNGTKQIEEKNKINKSDLHRQNELNLQSGKNEQDINKNEKGKQDISNSNAENKKDVKEGVKELEEKKKEEKISDDHKVEENKKSDDHKVEENKKSDDHKVEENKKSDDHKIEEVKKVEEHEEDEEEDKKEKKSENKNKDENKDENDEDNDEISDEDEVDDDVEEDKNENDDIDDDKKETDKTHLEEEENEIIEKEFSDKKKNGKNKDTKKEKSKDTEKEKSKDIEKEKSKDKEKEKSKDKEKEKGKDKEKEKSKDIEKEKEKDKDIEKEKSKDTAKEKEK…	950	N537-G950	NVANANKENYEKINKNSEITITKSNIDIYNNNRNNDIDKVNNHIFTNQQKKHNLHNEQNKFNEALNVATNHKNHYEEKKKYESNMFNVDKRMHKNLASMDTILHNLNDKLSHHKDLKNRELKLKFEAMSRIKEYKIYNELIQKSVEILTLRLTKINDELKKLKDISENALQKYINEKGYGLMKHYNFPEYNKLEEEKIMKRSKITWNEKKSHHLYCPMECNKERCYNRPRGPTQCYKLEQIGRNIETICEPFINEHNGACRPDFHHCAIAEPERNKKYSIYATDDVHFVPSQFVTIKGYNLHECLQFLVVKKNSACGPMTIEKNLMESEEILKEPVLSKVLYNEILFENIKISTPGEYNICLAQFYQDPEKDDILSENSANKYKKKKKNDMKVLGIDTI…	414	48.89	98.89	>14	No	>14	++	Expected band present but some degradation	New	AACGTGGCCAACGCCAACAAAGAGAACTACGAGAAGATCAACAAGAATTCCGAGATCACCATCACCAAGAGCAACATCGACATCTATAACAACAACCGGAACAACGATATCGACAAAGTGAACAACCACATCTTCACCAACCAGCAGAAGAAGCACAACCTCCACAACGAGCAGAACAAGTTCAACGAGGCCCTGAATGTGGCCACCAACCACAAGAACCACTACGAGGAAAAAAAGAAATACGAGTCCAACATGTTCAACGTGGACAAGCGGATGCACAAGAACCTGGCCAGCATGGACACCATCCTGCACAACCTGAACGACAAGCTGAGCCACCACAAGGACCTGAAGAACAGAGAGCTGAAGCTGAAGTTCGAGGCCATGAGCCGGATCAAAGAG…
	ADP226	PF3D7_0629300	Phospholipase, putative	MSSILLFFVVFQYLLISFSGTSYKRFVVDGASIFLRNPYKITLGKSEKKGKVFSEFSEEEDSIVRRDTEKKKKWFGKGNDVNKKVKEKKNVILEEKQIGKEENNLVGQQNDSVGQQNDSVGQQNDSVGQQNDPVGQQNDSVGQQNDPVGQQNDPVGQQNDYVGQQNDSVGQQNDYVGQQNDYVGQQNDPVGQQNDSVGQQNDYVGQQNDPVGQQNDPVGQQNDPVGQQNDSVGQQNDYVGQQNDPVGQQNDYVGQQNDYVGQQNDPVGQQNDPVGQQNDPVEQEDNVGIVKKEKKEKIIVEKENEIGVIERENISGVEVINKDSEEDIYNSNVDKNFPADDNNRDEILVRRKKVSNKDSLFMNDIIRGENEDNDDDNEEEEEKVSKNLENVKLGELSKL…	863	T23-N863	TSYKRFVVDGASIFLRNPYKITLGKSEKKGKVFSEFSEEEDSIVRRDTEKKKKWFGKGNDVNKKVKEKKNVILEEKQIGKEENNLVGQQNDAVGQQNDAVGQQNDAVGQQNDPVGQQNDAVGQQNDPVGQQNDPVGQQNDYVGQQNDAVGQQNDYVGQQNDYVGQQNDPVGQQNDAVGQQNDYVGQQNDPVGQQNDPVGQQNDPVGQQNDAVGQQNDYVGQQNDPVGQQNDYVGQQNDYVGQQNDPVGQQNDPVGQQNDPVEQEDNVGIVKKEKKEKIIVEKENEIGVIERENIAGVEVINKDSEEDIYNSNVDKNFPADDNNRDEILVRRKKVSNKDSLFMNDIIRGENEDNDDDNEEEEEKVSKNLENVKLGELSKLQYIFGTNIADNDDDSEIRSE…	843	96.6	146.6	Gene synthesis failed					New	ACCAGCTACAAGAGATTCGTGGTGGACGGCGCCAGCATCTTCCTGAGAAACCCCTACAAGATCACCCTGGGCAAGAGCGAGAAGAAAGGCAAGGTGTTCAGCGAGTTCTCCGAGGAAGAGGACAGCATCGTCAGACGGGACACCGAGAAAAAGAAGAAGTGGTTCGGCAAGGGCAACGACGTGAACAAGAAAGTGAAAGAGAAGAAGAACGTCATCCTGGAAGAGAAGCAGATCGGCAAAGAAGAGAACAACCTCGTCGGCCAGCAGAACGATGCAGTGGGACAGCAGAATGACGCCGTGGGGCAACAAAACGATGCCGTTGGTCAACAGAACGACCCTGTGGGCCAGCAAAATGATGCTGTCGGCCAACAGAATGATCCCGTCGGACAACAAAATGAC…
	ADP235	PF3D7_1322000	Nucleoside-diphosphatase, putative	MKNGRLINKQAIQLILGLYVLFMFLFVNIKQCYGKNINNDEYIKGVDIYKAIVIDAGSTGTRIHIYNYHIVDDEKGNIKIYIPSINYRTTPGLVYILNRYFSGEKEDFHNYFKNIKSFIYDNVEEQKRFNTIILFRASGGFRLLSINESEKYMNFLKNYFFTHFNEFLLIDDLLVNVLSGKEEAILSFVSIYALLQNFNPSPLIFTDNDINEGKQNDVNNDNNNDHNNDHNNDHNNDDNNNDDNNNNDHNNDHNNNNNDSDNTIGVLELGGATAQIVIKVPLSKMNDDIVNLFNYQHKEKKKNSIIEENYKNKNIVKINLFNQDIFLYCKSYLVLGRQNAMKTYLHYILHKHKEIDQNNKFIEMACFPKNFKFHINNLYKTSIEEDLLEYDGNTKINDD…	565	M38-L565	NINNDEYIKGVDIYKAIVIDAGSTGTRIHIYNYHIVDDEKGNIKIYIPSINYRTTPGLVYILNRYFSGEKEDFHNYFKNIKSFIYDNVEEQKRFNTIILFRASGGFRLLSINEAEKYMNFLKNYFFTHFNEFLLIDDLLVNVLSGKEEAILSFVSIYALLQNFNPAPLIFTDNDINEGKQNDVNNDNNNDHNNDHNNDHNNDDNNNDDNNNNDHNNDHNNNNNDADNTIGVLELGGATAQIVIKVPLSKMNDDIVNLFNYQHKEKKKNSIIEENYKNKNIVKINLFNQDIFLYCKSYLVLGRQNAMKTYLHYILHKHKEIDQNNKFIEMACFPKNFKFHINNLYKTSIEEDLLEYDGNTKINDDEYIGVGIGNINMCRQEIQTILDYAQIDDLPFKIKK…	530	62	112	Gene synthesis failed					New	AACATCAACAACGACGAGTACATCAAGGGCGTCGACATCTACAAGGCCATCGTGATCGATGCCGGCAGCACCGGCACAAGAATCCACATCTATAACTACCACATCGTGGACGACGAGAAGGGCAACATCAAAATCTACATCCCCAGCATCAACTACCGGACCACACCTGGCCTGGTGTACATCCTGAACCGGTACTTCAGCGGCGAGAAAGAGGACTTCCACAACTACTTCAAGAACATCAAGAGCTTCATCTACGACAACGTCGAGGAACAGAAGCGGTTCAACACCATCATCCTGTTCAGAGCCAGCGGCGGCTTCAGACTGCTGAGCATCAATGAGGCCGAGAAGTACATGAACTTTCTGAAGAACTACTTCTTTACCCACTTCAACGAGTTTCTG…

## Sheet: Excluded ectodomains
[Gene ID]	[Product Description]	No signal peptide or multiple transmembrane domains = 1, Other roles = 2, Weak evidence = 3	Comments
PF3D7_1311800	M1-family alanyl aminopeptidase	1	2xTM
PF3D7_1134100	protein disulfide isomerase	1	Central TM, no SP
PF3D7_1354400	V-type proton ATPase 21 kDa proteolipid subunit, putative	1	Central TM, no SP, nothing known.
PF3D7_1132800	aquaglyceroporin	1	Central TM, no SP, nothing known.
PF3D7_0817500	protein kinase c inhibitor-like protein, putative	1	Central TM, no SP, nothing known.
PF3D7_0306400	FAD-dependent glycerol-3-phosphate dehydrogenase, putative	1	Central TM, no SP. PlasmoGEM no BS phenotype. Nothing else known. Lindner lists as invasion organelle protein but unclear on what evidence.
PF3D7_1010300	succinate dehydrogenase subunit 4, putative	1	C-terminal TM only, no SP
PF3D7_1146300	conserved Plasmodium protein, unknown function	1	Definite role in spz but multiTM
PF3D7_1037300	ADP/ATP transporter on adenylate translocase	1	Homology to alveolins which provide cytoskeletal structure to IMC pellicle. No SP
PF3D7_1344200	heat shock protein 110, putative	1	MultiTM
PF3D7_1344800	aspartate carbamoyltransferase	1	MultiTM
PF3D7_0922900	3-oxoacyl-[acyl-carrier-protein] reductase	1	MultiTM
PF3D7_0919500	major facilitator superfamily domain-containing protein, putative	1	MultiTM
PF3D7_0104100	conserved Plasmodium membrane protein, unknown function	1	MultiTM
PF3D7_0827900	protein disulfide isomerase	1	MultiTM
PF3D7_1406800	glideosome associated protein with multiple membrane spans 3	1	MultiTM
PF3D7_1324900	L-lactate dehydrogenase	1	MultiTM
PF3D7_0903000	conserved protein, unknown function	1	MultiTM
PF3D7_1409400	conserved Plasmodium membrane protein, unknown function	1	MultiTM ER protein
PF3D7_1003100	conserved Plasmodium protein, unknown function	1	MultiTM ER translocon protein
PF3D7_1350600	conserved Plasmodium protein, unknown function	1	MultiTM intramembrane protease
PF3D7_1472100	protein transport protein YIP1, putative	1	MultiTM phosphatase
PF3D7_0206200	pantothenate transporter	1	MultiTM transporter. Pb KO- Mild BS phenotype, severely impaired exflagellation, no spz produced.
PF3D7_1011500	conserved Plasmodium membrane protein, unknown function	1	MultiTM vacuolar ATP synthase
PF3D7_1303000	conserved Plasmodium protein, unknown function	1	MultiTM, thought to be ER resident, REEP homologue
PF3D7_1430700	NADP-specific glutamate dehydrogenase	1	MultiTM, vacuolar
PF3D7_1117300	conserved Plasmodium protein, unknown function	1	MultiTM. Signalling enzyme. Substantial reduction in spz gliding motility and salivary gland spz numbers in PY KO https://www.ncbi.nlm.nih.gov/pubmed/25784701
PF3D7_0806800	vacuolar proton translocating ATPase subunit A, putative	1	No SP, central TM. Nothing known.
PF3D7_1457000	signal peptide peptidase	1	No SP, central TM. Toxo CRISPR hit (ICAP6- mitochondrial)
PF3D7_1436300	translocon component PTEX150	1	Not much known. TM domain in middle of protein with no SP.
PF3D7_1252100	rhoptry neck protein 3	1	Ortholog hit in toxo CRISPR screen (ICAP9)- mitochondrial. Single central TM domain.
PF3D7_0925100	conserved Plasmodium protein, unknown function	1	MultiTM vacuolar ATP synthase
PF3D7_0310200	phd finger protein, putative	2	Apicoplast, similarity to intracellular prots, lack of MS evidence
PF3D7_1444300	1-acyl-sn-glycerol-3-phosphate acyltransferase, putative	2	Cytochrome oxidase, mitochondrial enzyme
PF3D7_0821800	protein transport protein SEC61 subunit beta, putative	2	DNA binding protein, apicoplast targeted.
PF3D7_1126000	threonine--tRNA ligase	2	Enzyme. Doesn't express as bait or prey
PF3D7_1222300	endoplasmin, putative	2	ER protein folding (though apparently also micronemal)
PF3D7_0529900	RING zinc finger protein, putative	2	ER protein folding (though apparently also micronemal)
PF3D7_0104200	StAR-related lipid transfer protein	2	ETRAMP
PF3D7_0506900	rhomboid protease ROM4	2	HSP
PF3D7_1238000	COPI associated protein, putative	2	HSP /chaperone
PF3D7_0406200	sexual stage-specific protein precursor	2	Known role as translocon component. Not a likely adhesin
PF3D7_0423900	probable protein, unknown function	2	Lipid tranfer protein with PEXEL exported to RBC cytosol
PF3D7_1108700	heat shock protein DnaJ homologue Pfj2	2	Metabolic enzyme
PF3D7_1202200	mitochondrial phosphate carrier protein	2	Metabolic enzyme
PF3D7_0721700	secreted ookinete protein, putative	2	Metabolic enzyme
PF3D7_0519200	V-type proton ATPase 16 kDa proteolipid subunit	2	Metabolic enzyme
PF3D7_1104400	thioredoxin, putative	2	Metabolic enzyme
PF3D7_1237700	conserved protein, unknown function	2	Metabolic enzyme
PF3D7_1323700	glideosome associated protein with multiple membrane spans 1	2	Metabolic enzyme
PF3D7_1401400	early transcribed membrane protein 14.1	2	Metabolic enzyme
PF3D7_1347200	nucleoside transporter 1	2	Metabolic enzyme
PF3D7_0823900	dicarboxylate/tricarboxylate carrier	2	Metabolic enzyme, 2 TM
PF3D7_0512450	conserved Plasmodium protein, unknown function, pseudogene	2	Metabolic enzyme, ER/apicoplast, MultiTM
PF3D7_0204700	hexose transporter	2	Metabolic enzyme. ER retention signal
mal_mito_3	cytochrome b	2	Metabolic enzyme. ER retention signal
PF3D7_1102800	early transcribed membrane protein 11.2	2	Metabolic enzyme. No TM or SP
PF3D7_1002900	conserved Plasmodium protein, unknown function	2	Mitochondrial
PF3D7_1108600	endoplasmic reticulum-resident calcium binding protein	2	Mitochondrial
PF3D7_1446900	glutaminyl-peptide cyclotransferase, putative	2	Mitochondrial electon transport chain
PF3D7_1336700	conserved Plasmodium protein, unknown function	2	Mitochondrial electon transport chain
PF3D7_1212000	glutathione peroxidase-like thioredoxin peroxidase	2	Mitochondrial/apicoplast redox enzyme
PF3D7_1433600	signal peptidase complex subunit SPC1, putative	2	Probably involved in vacuolar transport. http://mpmp.huji.ac.il//maps/COPI.html MultiTM
PF3D7_0912400	alkaline phosphatase, putative	2	Protease exported to host cell cytosol https://doi.org/10.1111/febs.12732
PF3D7_0917900	heat shock protein 70	2	Protein QC
PF3D7_1028900	inner membrane complex protein 1m, putative	2	protein transport
PF3D7_1246800	signal recognition particle receptor, beta subunit	2	protein transport
PF3D7_0507400	conserved Plasmodium protein, unknown function	2	PTEX/PVM component. Weak evidence of protein expression in spz as opposed to EEF (Florens only). Mutant phenotype is LS rather than spz. https://www.ncbi.nlm.nih.gov/pubmed/26347246
PF3D7_0423500	glideosome associated protein with multiple membrane spans 2	2	Redox homeostasis
PF3D7_0825400	conserved Apicomplexan protein, unknown function	2	Redox protein
PF3D7_1358700	YOP1-like protein, putative	2	secretory complex protein 62
PF3D7_0515700	glideosome-associated protein 40, putative	2	signal peptide peptidase
mal_mito_2	cytochrome c oxidase subunit 1	2	signal peptide peptidase
PF3D7_1352500	thioredoxin-related protein, putative	2	SP & no further TM. Good evidence spz expression. Essential in Pb blood-stage. Homologue of Toxo ICAP3 = TGME49_215430- mitochondrial by IFA.
PF3D7_1010700	dolichyl-phosphate-mannose protein mannosyltransferase, putative	2	Strong MS but is clearly a chaperone (HSP90)
PF3D7_0709800	conserved protein, unknown function	2	Transcriptomic data not supported by anything else except v weak Swearingen. Good evidence of absence of protein in spz- IFA & Western shows only expressed after invasion. https://www.ncbi.nlm.nih.gov/pmc/articles/PMC2488394/
PF3D7_1105800	conserved Apicomplexan protein, unknown function	2	Vacuolar ATPase/ proton pump, multiTM
PF3D7_1459800	bax inhibitor 1, putative	3	Weak evidence of surface expression
PF3D7_0628200	eukaryotic translation initiation factor 2-alpha kinase	3	Weak evidence of surface expression
PF3D7_1201300	liver stage associated protein 1	3	Weak evidence of surface expression
PF3D7_0932000	conserved Plasmodium protein, unknown function	3	Weak evidence of surface expression
PF3D7_0615600	conserved Plasmodium protein, unknown function	3	Weak evidence of surface expression
PF3D7_0202500	early transcribed membrane protein 2	3	Weak evidence of surface expression
PF3D7_1121600	exported protein 1	3	Weak evidence of surface expression
PF3D7_0831800	histidine-rich protein II	3	Weak evidence of surface expression
PF3D7_1248500	bax inhibitor 1, putative	3	Weak evidence of surface expression
PF3D7_1471100	exported protein 2	3	Weak evidence of surface expression
PF3D7_0829600	early transcribed membrane protein 8	3	Weak evidence of surface expression
PF3D7_1112000	conserved Plasmodium protein, unknown function	3	Weak evidence of surface expression
PF3D7_1038000	antigen UB05	3	Weak evidence of surface expression
PF3D7_0202100	liver stage associated protein 2	3	Weak evidence of surface expression
PF3D7_1458200	conserved Plasmodium protein, unknown function	3	Weak evidence of surface expression
PF3D7_1332000	syntaxin, Qa-SNARE family	3	Weak evidence of surface expression
PF3D7_0622600	cytochrome b-c1 complex subunit 9, putative	3	Weak evidence of surface expression
PF3D7_0902900	conserved Plasmodium protein, unknown function	3	Weak evidence of surface expression
PF3D7_0612100	eukaryotic translation initiation factor 3 subunit L, putative	3	Weak evidence of surface expression
PF3D7_1140000	carbonic anhydrase	3	Weak evidence of surface expression
PF3D7_0306500	conserved Plasmodium protein, unknown function	3	Weak evidence of surface expression
PF3D7_0801600	conserved Plasmodium protein, unknown function	3	Weak evidence of surface expression
PF3D7_0505700	conserved Plasmodium membrane protein, unknown function	3	Weak evidence of surface expression
PF3D7_1463900	conserved Plasmodium membrane protein, unknown function	3	Weak evidence of surface expression
PF3D7_0320700	signal peptidase complex subunit SPC2, putative	3	Weak evidence of surface expression
PF3D7_0919100	DnaJ protein, putative	3	Weak evidence of surface expression
PF3D7_1420400	glycine--tRNA ligase	3	Weak evidence of surface expression
PF3D7_1116400	guanine nucleotide-exchange factor SEC12	3	Weak evidence of surface expression
PF3D7_0811200	ER membrane protein complex subunit 1, putative	3	Weak evidence of surface expression
