# Supplementary material for: A screen for Plasmodium falciparum sporozoite surface protein binding to human hepatocyte surface receptors identifies novel host–pathogen interactions
Source: Malar J. 2024 May 16;23:151. doi: 10.1186/s12936-024-04913-2 (PMC11098746; doi:10.1186/s12936-024-04913-2)
Supplement: Supplementary file 4 — Additional file 4: Table S3. First worksheet presents complete AVEXIS screen results, presented in terms of double-corrected signal:noise ratio (see Methods). Color scale denotes the signal:noise ratio of each interaction, ranging from dark green (low) through yellow to dark red (high). Second and third worksheets show results with FGFR4 prey against all sporozoite baits (as shown in Fig. 3A) and with Pf34 prey against all sporozoite baits (as shown in Fig. 4B). [file 12936_2024_4913_MOESM4_ESM.xlsx]

## Sheet: S vs N heat maps
Signal to noise ratio, double-corrected as per Methods
				Bait index number	1	2	3	4	5	6	7	8	9	10	11	12	13	14	15	16	17	18	19	20	21	22	23	24	25	26	27	28	29	30	31	32	33	34	35	36	37	38	39	40	41	42	43	44	45
				Plasmid number	ADP173	ADP176	ADP258	ADP175	ADP194	ADP238	ADP247	ADP160	ADP171	ADP195	ADP227	ADP178	ADP397	ADP177	ADP201	ADP239	ADP249	ADP162	ADP174	ADP196	ADP233	ADP180	ADP198	ADP252	ADP184	ADP218	ADP240	ADP250	ADP163	ADP179	ADP197	ADP242	ADP181	ADP237	ADP399	ADP188	ADP219	ADP241	ADP251	ADP164	ADP182	ADP200	ADP254	ADP199	ADP193
				Gene ID	PF3D7_0902800	PF3D7_0104000	PF3D7_1141200	PF3D7_1213500	PF3D7_0408600	PF3D7_1115400	PF3D7_1208200-A	PF3D7_0612700	PF3D7_0304600	PF3D7_0511600	PF3D7_0418800	PF3D7_0511400	PF3D7_0830300	PF3D7_0108700	PF3D7_1442600	PF3D7_0822700	PF3D7_0911300-A	PF3D7_0405900	PF3D7_0103900	PF3D7_0713700	PF3D7_0925900	PF3D7_0721100	PF3D7_1012200	PF3D7_1116000	PF3D7_1116700	PF3D7_0408700	PF3D7_0404500	PF3D7_0911300-B	PF3D7_1133400	PF3D7_0702900	PF3D7_0812300	PF3D7_0304600 C-terminus	PF3D7_0722200	PF3D7_1451800	PF3D7_0220000	PF3D7_1404700	PF3D7_1030200	PF3D7_0404400	PF3D7_0718300	PF3D7_1028700	PF3D7_1017100	PF3D7_0918000	PF3D7_0304600 N-terminus	PF3D7_1016900	PF3D7_0317100
				Product description	serine repeat antigen 9	thrombospondin-related sporozoite protein (TRSP)	conserved Apicomplexan protein, unknown function	integral membrane protein GPR180, putative	sporozoite invasion-associated protein 1 (SIAP-1)	cysteine proteinase falcipain 3(FP3)	cysteine repeat modular protein 3(CRMP3)-A	6-cysteine protein (P12)	circumsporozoite (CS) protein (CSP)	conserved Plasmodium protein, unknown function	conserved Plasmodium protein, unknown function	conserved Plasmodium protein, unknown function	sporozoite invasion-associated protein 2(SIAP2)	secreted ookinete protein, putative (PSOP24)	TRAP-like protein,sporozoite-specific transmembrane protein S6 (TREP)	conserved Plasmodium protein, unknown function	cysteine repeat modular protein 1(CRMP1)-A	apical sushi protein (ASP)	r	conserved Plasmodium protein, unknown function	conserved Plasmodium protein, unknown function	conserved Plasmodium protein, unknown function	conserved Plasmodium protein, unknown function	rhoptry neck protein 4(RON4)	cathepsin C, homolog,dipeptidyl peptidase 1 (DPAP1)	perforin-like protein 1(PLP1)	6-cysteine protein(P52)	cysteine repeat modular protein 1(CRMP1)-B	apical membrane antigen 1 (AMA1)	centrin, putative	sporozoite surface protein 3	CSP C-terminus	rhoptry-associated leucine zipper-like protein 1 (RALP1)	sortilin	liver stage antigen 3(LSA3)	conserved Plasmodium protein, unknown function	claudin-like apicomplexan microneme protein, putative(CLAMP)	6-cysteine protein(P36)	cysteine repeat modular protein 2 (CRMP2)	merozoite TRAP-like protein	conserved Plasmodium protein, unknown function	secreted acid phosphatase (GAP50)	CSP N-terminus	early transcribed membrane protein 10.3 (ETRAMP10.3)	conserved Plasmodium protein, unknown function
	Prey number	Plasmid number	Uniprot ID	Gene name
	1	ADP096	P42892	ECE1	0.602636	0.667702	0.794444	0.848227	0.635185	0.796402	0.649225	0.937158	0.506713	0.55033	0.440789	1.07024	0.791667	1.24773	1.14506	1.2871	1.3	0.707349	1.11264	1.08108	1.00547	0.826506	1.07692	1.51246	1.22105	1.47053	1.3332	0.646714	0.872932	1.18696	1.02445	1.25065	1.54286	16.1871	0.815863	0.765669	1.73542	0.974269	1.06383	1.17855	0.611812	1.00422	0.829231	1.03577	1.07692
	2	ADP097	Q86UE4	MTDH	0.466395	0.709639	0.376749	0.441913	0.814172	0.45545	0.532158	0.998867	1.16995	0.905847	0.972161	0.650507	0.462439	0.658071	0.606502	0.540171	0.787265	1.59133	1.59409	1.45761	2.4181	1.35458	0.962373	0.936244	1.15165	0.826608	1.16372	1.33589	2.20093	1.79135	2.08257	2.35921	1.34526	2.00237	0.837602	0.578407	0.827243	0.821794	1.19777	1.88511	1.7475	1.81832	1.6037	0.8544	1.05588
	3	ADP098	P08195	SLC3A2	0.722577	0.437946	0.694617	0.656535	0.552335	0.496365	0.653257	0.615556	1.12444	0.740114	0.651602	0.8252	0.905209	1.12804	0.796565	0.999299	0.956522	0.856727	0.763333	0.72184	0.800514	1.4374	1.51338	0.772748	0.533508	1.00231	1.34018	1.05284	1.05427	1.069	0.74111	0.530165	0.886424	3.81756	1.18042	1.15564	1.51126	1.24485	1.66512	1.25406	1.15802	0.682444	0.88495	0.868505	0.769231
	4	ADP099	P02786	TFRC	0.786047	1.0121	0.611111	1.1676	0.82781	1.66218	1.46246	0.468579	0.83644	1.05784	0.433056	0.796366	0.871212	1.38636	1.64728	2.87903	2.54386	0.947645	1.10466	0.774459	0.898026	0.960632	0.850202	0.821712	1.55125	1.30352	1.66189	2.40054	0.748714	0.639588	0.60262	0.937984	0.693609	5.11172	1.01036	1.12835	1.23026	1.75808	1.62374	0.897788	0.508431	0.699534	4.08664	0.895593	0.968286
	5	ADP101	P04921	GYPC	0.738884	0.945466	0.6325	0.900426	0.390185	0.856818	0.701163	0.59041	1.09865	2.32574	2.42875	1.30643	1.75966	1.41409	0.812994	0.879516	0.96	1.06102	1.23655	0.918919	1.28883	0.805843	1.02308	0.775748	4.40842	1.18417	0.968327	0.459507	1.2512	1.62783	0.958166	1.47264	1.11857	2.90643	0.561506	1.73424	1.0625	0.981228	0.893617	1.15374	2.06728	1.33797	1.16846	0.54378	0.605769
	6	ADP102	P14209	CD99	0.33014	0.82528	0.870833	0.929787	0.753148	0.865057	0.740116	1.21596	0.918993	0.732178	1.38849	0.631071	1.72727	0.707045	1.03056	0.922419	0.92	1.86161	1.02414	1.12613	1.32539	1.06413	0.834615	0.775748	0.833684	1.31187	0.926226	0.653521	1.11541	0.746087	0.822576	0.712868	1.20536	0.826267	1.10861	0.884347	1.02	0.887281	1.18085	1.18165	0.888738	1.11646	0.791538	0.86561	1.38654
BSG	7	ADP103	P35613	BSG	7.09014	4.45491	4.57417	2.09447	3.15778	1.68068	1.52698	0.836414	0.981181	0.976238	2.2877	10.1968	1.87841	1.27545	2.47333	1.67323	1.13	1.0128	1.54	0.90991	0.932344	9.96973	5.50577	1.68323	1.18737	0.951977	0.884125	0.857746	0.591654	0.898696	0.858734	0.881705	1.80321	2.18526	1.41096	1.15999	1.26437	0.66807	0.819149	1.26539	0.879078	0.726582	1.14585	1.23183	1.23846
	8	ADP104	P50895	BCAM	0.542372	1.11373	1.21917	0.81234	0.771296	0.634375	0.708953	0.920758	1.07792	0.954703	1.30033	1.36179	1.39261	0.873409	0.996204	1.40508	0.83	1.0128	1.13034	1.23423	7.73297	0.588886	0.928846	0.980662	1.02316	1.03324	0.999903	1.09261	0.863233	1.16152	0.912969	0.778527	0.896786	1.61629	0.907048	1.29781	0.988125	0.824649	1.24468	1.10722	1.14956	0.948101	1.14585	1.12085	1.06346
	9	ADP105	Q92542	NCSTN	1.21837	1.25795	1.06333	1.13532	1.45185	1.25227	1.9243	1.44088	0.967361	1.35668	1.14605	1.26214	1.06875	1.3725	1.16796	0.740081	1.24	0.684843	2.46552	1.3964	0.987188	1.15711	0.807692	1.06848	0.947368	1.07968	0.957802	1.03134	0.853534	0.92413	1.11183	1.0224	1.05107	1.42422	4.50645	1.12553	0.8075	1.15868	0.989362	0.92113	0.753495	1.81646	0.806615	1.15415	0.875
	10	ADP106	Q9H1E5	TMX4	0.696616	0.959572	0.933134	1.34794	1.17365	0.947197	1.20359	1.14479	1.29919	0.98002	0.770722	0.835329	4.84826	1.07921	1.08335	0.642264	1.11377	0.808619	1.05389	1.13287	0.821014	0.655761	1.08015	0.981626	1.11945	1.09838	1.60085	0.819347	1.13835	0.670138	0.84439	0.943601	2.27502	10.286	0.810403	1.04534	0.954341	1.45015	0.904574	0.969435	0.867682	0.859547	1.6702	1.06324	2.14417
	11	ADP107	Q9Y624	F11R	1.23463	1.10748	1.24782	1.15807	1.51076	1.40618	1.54998	1.01566	0.991238	1.01472	1.86932	0.765146	1.13041	0.958115	0.947224	0.999578	1.04712	1.09082	0.992959	0.707514	1.02413	0.746452	0.958518	1.01155	1.00524	0.875269	0.980891	1.02647	0.995316	1.58024	0.861337	1.14915	0.636126	0.986633	1.08547	1.19059	0.890052	0.918159	0.880027	0.98402	0.991308	0.844324	0.899879	1.05746	1.05719
	12	ADP109	P13987	CD59	0.697727	0.963291	0.896067	0.681807	0.734082	0.851634	1.03292	1.50051	1.68473	1.11303	0.896437	0.870787	0.982508	0.903473	1.0164	0.650779	1.1573	1.39808	1.00581	1.07298	1.09893	0.893834	0.998271	0.674277	0.950917	0.80875	1.06436	0.734293	1.18789	1.26698	0.90393	1.10661	0.660915	1.31522	0.776499	0.82589	0.79986	0.891386	0.824767	1.13952	1.3025	1.06528	1.08418	0.74815	0.71089
	13	ADP110	Q08722	CD47	0.871656	1.26136	1.02558	0.804297	1.28475	1.03595	0.786783	0.842051	1.16986	0.94525	1.28745	0.997525	1.50709	0.79613	0.997678	0.977004	1.15842	1.21287	1.13418	1.09714	1.06791	0.84901	1.02628	0.521706	1.05055	0.931057	0.875371	1.02113	0.864289	1.13323	1.09188	1.25374	0.591938	1.06925	1.35423	1.10302	1.19926	0.961178	0.905835	1.05019	1.06166	1.50019	1.72414	0.659261	1.01295
	14	ADP111	O14672	ADAM10	0.872296	0.859187	0.74522	0.988486	0.86215	0.704701	0.99278	0.836081	0.777128	0.694551	0.66723	1.29489	1.17108	1.44514	1.07938	0.906745	0.783042	0.786567	0.645111	0.752623	1.06451	1.05632	1.77249	1.66808	1.42381	1.04804	0.887169	1.02367	0.754655	0.843598	0.890405	1.08769	1.11819	0.853126	1.75931	1.117	1.00421	0.757514	0.88343	0.723929	0.64321	0.691625	0.88544	1.03227	1.33273
	15	ADP112	Q06481	APLP2	1.34878	0.810347	0.708333	0.767408	1.09301	1.02983	0.911866	0.942483	0.902975	1.17462	1.24723	0.780032	0.895532	1.73295	0.949881	0.804435	0.772727	0.756308	0.862069	1.15684	1.17374	1.03313	0.948427	0.864899	1.14833	0.963059	0.909002	0.789052	1.0581	1.15613	1.03747	1.04457	1.34781	0.62596	0.932571	0.991889	0.893466	0.806619	0.882495	1.2582	1.2185	1.17808	1.0451	0.832317	0.826049
	16	ADP113	P25942	CD40	0.83776	1.11752	0.699561	0.837066	0.871589	1.13823	0.994339	0.8046	0.909174	0.783937	1.22377	1.09258	1.10795	0.693182	0.723197	0.733871	0.828947	0.9138	0.768603	1.19725	0.649465	1.37298	1.09818	0.770355	0.764543	1.06929	0.927888	0.900204	1.0465	0.992849	0.880142	0.740514	1.82707	0.929837	0.94721	1.02761	0.866776	0.90651	0.825868	1.11407	1.16939	0.804464	0.882794	2.07349	0.921053
	17	ADP114	Q14118	DAG1	3.52425	2.07795	1.55128	1.59177	2.89174	2.28147	2.17455	1.37484	1.19971	1.04124	0.949393	1.19231	1.73202	1.21878	0.905983	1.06079	0.857143	0.975167	0.683592	0.950401	1.125	0.908248	1.09467	0.868555	1.08271	0.893037	0.948433	1.14456	0.873998	1.04348	0.973463	1.71105	1.50471	1.60889	1.26572	1.00967	0.957418	1.03239	0.911854	0.817965	0.785554	0.895813	1.1432	1	0.887574
	18	ADP115	P98172	EFNB1	2.87749	1.28771	1.24405	2.63906	2.15509	1.44176	2.9076	1.85758	1.08581	1.37155	2.23543	1.10714	0.906047	0.841721	1.16551	1.03427	1.07143	0.964567	0.894089	0.900901	0.816127	1.95557	1.03365	1.15003	0.789474	0.84998	1.24048	1.0576	0.675483	1.12034	0.968497	1.00498	1.48087	0.893052	3.83079	0.881886	1.10045	1.32346	1.04483	0.84736	0.810766	1.13924	0.807692	1.28811	0.889423
	19	ADP116	P40189	IL6ST	1	1.26113	1.4428	1.37832	2.08865	2.09622	2.11594	4.2796	1.88075	1.21053	1.00938	1.48056	1.26479	1.18948	1.62612	2.15151	1.42604	1.06159	0.96062	0.730316	0.941106	1.45494	1.46563	1.29046	0.837122	1.00295	1.28919	1.49846	0.803488	1.23411	0.914628	0.732627	1.05558	0.77626	0.945641	0.931035	1.04993	1.01298	1.0953	1.05156	0.857414	0.671111	0.776149	1.11632	0.812472
	20	ADP117	P11279	LAMP1	1.54674	1.42156	1.03495	0.931366	1.30257	1.02319	1.53301	1.06564	0.991879	0.937799	0.853141	1.08929	0.870601	1.02859	1.29281	1.17638	1.06452	0.933452	0.991101	1.00262	0.75189	1.44972	0.868486	0.802661	0.998302	1.40437	1.13741	0.988187	1.59568	1.28541	0.889351	0.695924	1.61751	1.0229	0.928877	0.944736	0.925403	1.27957	1.37268	0.960449	0.841372	0.914659	0.875434	0.787569	1.02047
	21	ADP118	Q92692	NECTIN2	1.88651	0.983594	1.36552	1.21497	1.63959	1	0.891901	0.75619	0.743391	1	1.73884	0.671921	1.26567	0.803135	0.884461	0.739711	0.924138	0.838175	0.920809	0.757999	1.02123	1.23976	0.835544	1.21132	1.16733	0.928758	0.812988	0.887324	0.882966	0.806897	0.847824	0.815076	1.38325	1.82449	0.714915	0.66534	1.04052	0.835088	0.983125	1.14219	0.932708	1.24662	1.08138	1.51539	0.94695
	22	ADP119	Q13586	STIM1	1.39742	1.78944	1.46667	0.695981	0.816667	0.686553	0.657881	1.21831	1.88866	1.17244	2.69371	0.934921	1.75126	0.662374	0.839712	0.750806	1.07778	0.921697	1.28966	1.11111	1.28984	0.929819	0.957265	0.95952	0.884211	1.10935	0.888802	0.748826	1.03459	1.02681	1.13493	0.948407	0.932143	2.12607	1.13581	1.18679	1.16875	0.939474	0.839243	1.04415	2.57605	1.03376	1.5412	0.567209	0.837607
	23	ADP120	Q7Z7H5	TMED4	1.74394	1.064	1.33603	0.721165	0.837607	1.13406	1.11025	1.00735	0.956731	0.709103	2.37705	0.708213	1.56469	0.797019	0.621208	0.738213	0.809717	0.554528	0.859975	1.2474	0.814145	0.811448	0.981003	0.651839	1.0228	1.04344	1.18463	0.752409	0.573316	0.844394	1.64684	1.3671	0.89011	1.834	0.594556	0.799767	1.3335	1.09035	0.749419	0.964337	0.829134	1.18383	1.26964	1.15918	0.708502
	24	ADP121	Q9BVK6	TMED9	0.973666	0.976174	1.09502	1.47916	0.928963	0.715755	0.942992	0.869045	0.979398	1.0678	0.770384	0.800299	1.10885	1.14485	1.34713	1.25579	1.17986	1.18825	1.14995	1.42575	2.05147	1.17221	1.32331	1.5564	1.2703	1.15438	0.865598	0.704624	0.74061	0.857417	1.39373	1.71575	0.865021	0.496042	0.700335	1.44342	0.862981	0.709683	0.833975	0.588363	0.844721	1.21485	1.23651	1.02941	0.945658
	25	ADP122	P13473	LAMP2	1.16679	1.11423	0.558594	0.642287	0.80816	1.26154	1.30251	1.91092	1.66265	1.58145	0.668072	1.62612	1.3157	0.974787	1.19874	0.972026	1.03125	1.74828	1.1972	0.802365	0.971191	0.774849	1.24099	1.00628	0.75	1.30607	1.05253	0.81371	1.25787	0.887568	0.677948	0.542272	0.919085	1.3873	0.652391	1.52536	1.66016	1.01124	0.980718	1.14851	1.58488	0.830696	0.800962	0.901677	1.34615
	26	ADP123	P06213	INSR	0.810869	0.978359	0.964912	1.85442	1.62378	1.12739	1.01689	1.24297	0.829167	1.49609	2.29211	0.862406	1	1.69282	1.20533	0.609677	0.821053	0.934107	1.18185	0.77762	1.27007	0.674255	0.991903	0.862798	1.14349	0.73323	0.952816	0.838399	0.918876	0.945995	0.913445	1.20457	1.05564	5.84414	0.788079	1.42656	0.984211	1.0109	0.87346	1.19487	1.32192	1.26849	1.46008	0.770988	0.878543
	27	ADP128	Q12907	LMAN2	1.57209	1.47597	1.22222	1.20194	1.23376	1.56823	1.62648	1.54754	1.0304	2.56275	2.30061	1.22368	1.07955	0.425638	0.763374	0.780914	0.885965	1.48916	1.34422	0.900901	1.09848	0.978757	0.791161	0.706159	0.576177	1.11003	0.932504	0.91364	0.876336	1.07838	0.919789	1.18482	1.08271	1.40509	0.669362	0.997384	0.829496	0.96145	1.14782	1.13448	1.27955	1.62447	0.853036	0.739837	0.708502
	28	ADP129	P20645	M6PR	1.34315	1.59471	1.01456	0.959719	1.74434	2.05566	1.42199	1.33067	1.25448	1.2196	2.19967	0.967406	0.92233	0.996028	1.17841	0.926793	1.21359	1.03948	0.994309	0.997114	1.0738	1.03313	0.836445	0.952099	0.944303	1.07078	0.827717	0.931902	1.06409	0.946602	1.17599	0.837811	0.833218	1.53052	0.782782	0.970095	0.753034	0.810765	0.960545	1.03883	1.31304	1.09254	1.09783	0.678783	0.836445
	29	ADP130	Q99523	SORT1	0.890021	1.10224	0.863316	1.00462	1.26749	1.37747	2.1105	0.981785	1.70367	1.80785	1.58591	1.03099	0.87963	1.12963	1.139	1.64576	1.69312	0.939049	1.01952	0.896134	0.976935	1.81481	1.12536	1.20811	1.35004	1.06881	0.980133	1.06975	1.17007	0.73568	0.841755	0.784135	0.857143	1.31153	1.06649	1.11812	0.753307	1.02729	0.889339	0.817207	0.817794	0.712611	1.29231	1.13911	0.911681
	30	ADP131	P02675	FGB	0.698708	0.801242	1.42593	1.46809	0.957819	0.823864	1.55814	0.780965	0.806134	0.677943	0.440789	0.984127	1.07955	1.00126	0.890604	1.07258	0.722222	0.964567	0.800766	0.700701	0.964844	1.09053	1.04701	1.21973	1.33333	1.03195	1.05253	1.24804	0.91604	0.894928	0.853712	1.25065	1.23214	0.442931	1.35977	0.89328	0.944444	1.15984	0.886525	0.775362	1.44903	0.738397	0.753846	1.17141	1.12179
	31	ADP132	P02787	TF	2.24585	0.941142	2.34259	1.39818	1.45473	2.39313	2.6711	2.46562	1.34904	1.94837	1.68619	0.562358	0.976732	0.924242	1.43587	1.24283	1.50794	0.872703	1.31253	0.958101	0.986607	0.901941	0.726496	0.836386	1.08271	0.884532	1.05253	1.02113	1.17007	0.699793	0.90393	0.893319	0.841837	1.10445	1.09696	0.528676	1.1131	0.82846	1.13137	0.767978	1.02735	0.815752	0.849573	0.722222	0.42735
	32	ADP133	P04004	VTN	6.59125	0.918856	1.32875	1.57134	1.307	1.13376	1.22936	0.786697	1.13472	1.17881	1.03929	0.964941	1.2182	0.775855	1.15557	1.21034	1.22936	1.28314	1.19709	1.05794	0.997921	1.18479	0.988003	1.20854	0.845968	1.09704	1.00425	1.07734	0.72077	1.22896	0.978567	0.808904	0.805046	1.27005	0.76611	1.13797	0.945528	1.04386	1.07359	0.802393	0.957157	0.821043	0.975159	0.753412	1.02505
	33	ADP134	P01009	SERPINA1	1.41721	1.34198	1.11084	1.23425	0.902937	1.61932	2.60585	1.94587	1.60319	1.61952	2.31252	1.10169	1.23377	0.77172	0.800979	1.0356	1.17241	1.71531	1.55087	3.33289	3.18796	1.29778	0.915119	0.699392	0.6098	0.777778	0.964386	1.00604	1.45728	0.952238	2.54703	1.41853	0.783779	0.772996	1.29791	0.961801	1.06773	1.01815	0.828005	1.01294	1.28961	0.903536	1.19947	1.07149	0.961538
	34	ADP135	Q08380	LGALS3BP	1.76949	0.926998	1.09342	1.11478	1.19631	1.17484	2.04025	0.920348	0.514356	0.675976	1.05157	1.1419	1.09407	0.758459	0.677794	0.87538	1.06726	0.73532	0.870883	0.719105	0.623038	1.51032	0.857192	0.695738	0.691055	0.853791	0.717419	0.522011	0.487137	0.539871	0.907984	0.807592	1.04644	1.09532	3.27981	0.638629	1.1435	1.10471	1.16401	1.04309	0.658453	1.04104	0.696378	0.686755	0.989997
	35	ADP136	P19022	CDH2	0.922093	0.955327	1.18109	2.05155	1.60541	1.74279	3.13126	1.82476	1.72743	1.10434	0.966346	1.27747	0.768138	1.14642	1.12304	1.23759	1.55769	0.57503	1.1817	0.762301	0.755859	0.854321	1.11317	0.928871	1.16599	0.960014	0.748915	0.726571	1.11914	1.1087	0.95608	1.1364	1.01992	0.85721	0.664504	0.883464	0.919471	1.20445	1.2275	0.733612	1.2261	0.869036	1.08728	0.746951	1.26849
	36	ADP137	O15321	TM9SF1	1.41549	1.19112	1.39783	1.68745	1.18206	1.67298	1.3671	0.915615	0.831285	0.984598	1.09775	3.15599	1.22431	0.658656	1.22842	1.19176	0.934866	0.694784	0.866165	0.669635	0.798491	1.24293	1.35131	1.05429	0.842105	0.80955	1.0243	1.34585	0.787832	0.526237	0.87276	1.46627	0.775862	1.76339	0.893644	1.05609	0.789751	0.983868	1.40214	0.891221	1.09556	0.801203	0.779841	1.06298	0.938697
	37	ADP138	O60487	MPZL2	1.41549	1.19112	1.39783	1.68745	1.18206	1.67298	1.3671	0.915615	0.831285	0.984598	1.09775	3.15599	1.22431	0.658656	1.22842	1.19176	0.934866	0.694784	0.866165	0.669635	0.798491	1.24293	1.35131	1.05429	0.842105	0.80955	1.0243	1.34585	0.787832	0.526237	0.87276	1.46627	0.775862	1.76339	0.893644	1.05609	0.789751	0.983868	1.40214	0.891221	1.09556	0.801203	0.779841	1.06298	0.938697
	38	ADP139	P43121	MCAM	3.37919	1.54466	1.82388	2.84536	4.40607	4.11932	2.50587	1.7463	2.00881	1.62065	1.1815	1.12997	0.790183	1.18627	0.956186	0.917775	1.21649	0.894959	1.5016	1.68106	1.51716	0.766861	0.777161	1.05626	0.950624	1.41356	0.857214	1.23167	0.76994	0.996414	0.941206	1.14105	0.82511	0.754684	0.77183	1.16034	1.19394	0.817869	1.26124	1.01676	1.41417	0.91348	1.18906	0.675006	0.666138
	39	ADP140	P54760	EPHB4	0.97517	0.837389	0.923559	0.890418	1.2076	1.09023	1.65186	2.85375	1.91186	1.59756	1.59082	1.17374	0.99026	0.917293	0.947044	1.12097	1.04511	1.10236	1.021	0.650274	1.9862	0.89331	1.35628	1.45267	1.22517	1.24824	1.11584	0.905962	0.845949	0.943446	1.03986	0.768724	1.05129	1	1.08253	0.993066	0.782895	1.14589	0.959846	0.846486	0.777174	1.08594	1.20162	1.00963	1.04251
	40	ADP141	Q9P2B2	PTGFRN	3.3287	1.30155	2.05712	2.81211	4.15789	3.62036	2.34818	2.1449	2.49139	2.57472	6.71738	0.904427	0.729834	1.00235	1.10743	0.986976	1.11737	1.04155	1.75231	2.60542	5.97359	0.698456	1.12495	0.893323	0.960712	0.981083	0.91911	1.02592	0.819655	1.05879	1.11188	1.9112	0.7334	0.65674	1.0004	0.948998	0.828052	0.862532	0.918989	0.838702	0.961484	1.23135	1.50769	0.802359	0.897436
	41	ADP142	Q8N131	TMEM123	0.669329	0.58754	0.446399	0.528965	0.94636	1.00649	0.982472	0.660825	0.700211	0.434431	0.537881	0.702775	0.627519	0.745378	1.26674	0.865009	1.22871	1.00869	0.850979	0.885051	1.0485	0.783756	1.01554	0.949689	1.05959	1	1.08438	1.15263	0.909177	0.929566	0.829504	1.06406	0.914748	0.368774	0.812587	1.02484	0.904733	1.10483	0.883405	0.979543	1.08363	0.972751	0.889125	1.14021	1.48731
	42	ADP143	P29317	EPHA2	0.866776	0.437435	0.649099	0.523749	1.04965	0.512131	0.631678	0.862439	1.19146	0.892427	0.824395	1.0473	0.834459	1.07162	1.44835	1.11316	0.972973	1.14705	1.33271	1.34405	1.62061	1.21742	0.931393	1.21841	1.25633	1.16095	1.03546	1.53445	0.896525	1.33819	1.27527	0.877142	0.90695	0.589631	1.17515	0.79464	1.0223	0.964865	1.05808	1.45852	1.47253	1.06329	0.810894	1.11575	0.865904
	43	ADP144	P35052	GPC1	1.22458	1.49003	0.77193	1.73766	0.757765	0.676435	0.677927	0.823713	0.882505	1.12333	1.62705	0.932331	0.954545	1.19665	0.827659	0.827957	0.996491	1.24548	0.958258	0.916706	0.975	19.9594	1.54926	1.39691	0.78892	0.920611	1.08577	1.01754	1.00055	1.03524	1.07837	0.86887	2.35489	0.610354	1.10129	1.0397	0.954386	0.886365	1.06756	1.54093	1.01686	1.06329	0.883455	0.934531	1.1336
	44	ADP145	Q6EMK4	VASN	2.17067	1.44827	1.83333	2.30962	2.37672	3.02658	2.84898	2.19389	2.66559	2.10841	1.9439	1.04692	1.40928	1.26455	0.843225	1.1399	0.937238	0.904029	0.857019	0.655886	0.856695	1.16714	1.45317	0.979866	0.866769	1.30182	0.766276	0.828864	0.827886	0.993269	0.612706	0.761377	0.97639	2.51707	1	0.903425	1.14697	0.95214	0.934746	0.903184	1.0024	0.77856	0.933634	0.965813	0.912456
	45	ADP146	Q8TCZ2	CD99L2	2.26123	1.55858	1.83333	1.3005	1.78995	2.24587	1.55814	1.2902	1.36301	0.816154	1.25595	1.09198	1.0056	1.06351	0.941147	1.08727	1.09589	0.753155	1.05999	1.23411	1.15197	0.948218	1.16175	0.982467	1.21125	1.25637	0.937184	0.85327	0.876918	1.01042	0.681043	0.976532	0.885029	1.69781	0.808632	1.00691	0.975171	1.00096	0.947246	0.790232	0.939553	1.1167	1.06365	0.866522	1.03267
	46	ADP147	Q92896	GLG1	0.276061	1.34478	1.95872	2.89094	0.821866	0.919803	0.648025	0.774325	0.988563	1.31623	1.52199	0.941378	0.977777	0.738027	0.855092	0.824757	1.03882	1.34433	3.80011	1.2889	1.79771	0.832617	0.711645	0.714252	0.999319	0.879831	1	1.53641	1.35538	1.1973	1.23309	1.59509	2.94811	0.458189	0.750484	0.92135	1.00162	0.995622	1.67145	1.20733	1.09994	1.03512	1.23179	0.512826	0.527513
	47	ADP148	Q9Y625	GPC6	0.395892	1.10536	2.26156	0.928716	0.675588	0.7517	0.608471	1.26209	0.91289	0.927405	1.99803	1.40615	1.00075	1.11314	0.869244	0.876854	0.810219	1.69679	1.1407	1.42697	4.83719	0.739029	0.933464	0.918803	1.06032	0.805037	1.00643	0.954045	1.04072	1.02729	1.55714	2.23884	2.69578	0.703634	0.735643	1.2994	0.760036	1.15815	1.4055	1.39226	1.27627	1.53931	1.00146	0.826242	0.874509
	48	ADP149	Q9Y6N7	ROBO1	0.85652	1.14937	1.01149	1.16097	1.03883	0.5	1.07458	0.533211	0.924473	1.35644	3.3196	0.80936	0.997649	0.956113	0.995019	1.24271	0.772414	0.957915	1.28704	1.81423	2.98804	0.912007	0.965517	0.767168	0.627223	1.05686	1.04527	1	1.07026	1.21619	1.48369	1.5784	1.67586	0.854759	0.913502	1.07722	1.08448	0.835088	0.968452	1.32186	0.99933	1.60105	1.77804	0.979647	1.02122
	49	ADP150	O15031	PLXNB2	0.580303	0.838884	0.676734	0.70941	0.682078	0.575046	0.70064	1.05666	0.741984	1.11768	1.21291	8.30729	1.49253	0.874619	0.891457	1.10857	2.01342	1.19114	1.83291	0.943225	0.772966	0.845921	2.25865	0.923392	1.20381	0.903825	1.05959	1.64477	1.11964	1.00146	1.00706	1.19609	0.724832	1.43013	1.31414	1.21788	1.06963	0.798658	1.41368	1.07406	0.829869	1.33209	0.941043	0.655426	1.31905
	50	ADP151	O75023	LILRB5	0.793003	0.964327	1.18437	1.03935	1.73451	0.539521	0.785964	0.845931	1.33303	1.13073	1.23265	0.8622	0.993564	0.711585	1.05386	2.20211	0.60177	0.887743	1.43668	0.829148	0.857439	0.822849	1.02451	1.11395	1.09548	0.595885	0.689267	1.57235	0.909841	1.18546	1.19991	1.0957	1.22882	2.91201	0.891886	1.01637	1.03429	1.38565	1.31802	0.905733	1.21394	0.705724	0.987338	1.00173	0.881552
	51	ADP152	P05362	ICAM1	0.706833	0.832298	0.923773	0.789048	1.05512	0.613108	0.990445	1.02434	1.23197	1.17968	0.902081	1.06423	1.12139	0.881254	1.06517	1.0809	1.76744	0.807544	1.17616	0.87995	0.977834	0.864948	0.980918	1.13463	0.744186	1.27794	1.32178	1.39317	1.54887	1.24874	1.19123	0.785289	1.27076	1.1181	1.33931	1.03276	1.16957	1.06814	2.82039	0.923222	1.24309	0.769306	1.29732	0.602193	0.939177
	52	ADP153	P25445	FAS	0.846512	1.00856	0.884615	0.862372	0.710697	0.702877	0.969751	0.737275	1.00505	0.672644	0.924733	1.14585	1.0418	0.911316	1.1851	1.3201	1.66434	0.782446	1.13528	0.932401	1.67472	0.98256	0.903712	0.716484	1.00699	1.08788	1.03045	1.25677	0.88175	0.758893	0.935536	0.839595	0.89011	1.54082	1.53037	0.835275	0.995629	1.50374	0.907603	0.962967	1.04033	1.02859	1.24411	0.574279	0.696611
	53	ADP154	P27824	CANX	0.651296	1.12174	0.955952	0.922796	0.7	0.870942	1.06844	1.06434	0.76994	0.974187	1.54276	1.09133	0.81737	0.752597	1.06327	0.995968	1	0.620079	1.21379	0.900901	1.01853	1.07741	0.884615	1.23367	0.703759	0.978513	0.766843	1.167	1.59345	0.787267	1.25259	1.67497	1.11582	0.719619	0.781583	1.50946	1.01696	1.17807	0.668693	1.22286	1.18682	1	1.32462	1.04634	1
	54	ADP155	P31431	SDC4	0.454738	1.33099	1.09848	0.93828	0.922406	0.44938	0.45714	0.435663	0.582472	0.990713	0.837864	1.43654	0.999249	0.824944	0.984185	0.718009	1.05785	0.884851	1.12226	1.30296	1.11047	1.68204	0.712015	0.822561	0.782949	0.882704	0.92205	0.962053	0.937861	1.25422	1.1654	1	2.0003	1.00333	0.690132	0.949176	0.807851	1.02661	1.16054	1.35336	0.894167	1.31081	0.897139	0.605322	0.91227
	55	ADP156	P31994	FCGR2B	0.229659	2.91303	2.25663	0.508726	0.591497	1.73768	0.0854411	0.740724	1.12271	0.956828	2.29101	1.16324	1.08381	0.141739	0.38409	0.0815113	0.0384043	0.280709	0.584916	2.15341	2.32554	0.781147	0.66933	0.556049	0.790597	1.54202	3.35161	0.173608	0.452029	2.76943	2.01427	1.1989	0.490808	0.105882	0.243139	4.98076	2.30532	1.82979	1.28607	0.631203	1.30667	1.03506	1.52187	1.56604	0.521936
	56	ADP157	P55899	FCGRT	1.19328	0.859163	0.993976	1.0141	0.841812	0.774233	0.966797	1.00773	0.924071	0.856197	0.913443	1.12048	1.54778	0.651424	0.965715	1.02089	1.06024	0.581064	1.08766	1.00944	0.947101	1.21984	0.810936	0.934636	0.74572	0.853227	1.09057	0.898099	0.794637	1.13384	0.653443	0.791071	1.5568	3.78553	1.35303	1.12083	0.755271	0.93067	1.14073	1.04254	0.872909	0.832698	0.999073	1.48413	0.924467
	57	ADP158	Q86VB7	CD163	0.87588	0.847028	0.864286	0.866869	0.7	0.965097	0.623256	0.722951	0.829167	0.594767	0.554135	1.10714	0.771104	1.06948	1.0142	1.10323	0.857143	0.799213	0.758621	1.87902	0.73125	1.03313	1	1.12912	1.19098	0.928758	0.811951	1.19618	0.886788	0.87205	0.878104	0.857586	1.87347	1.44959	1.39862	0.951617	1.09286	1.04386	1.00304	1.32919	0.99362	1.36709	0.947692	1.23659	1.73077
	58	ADP159	Q969P0	IGSF8	1.96676	1.34099	1.97908	1.30223	1.73129	1.12376	1.20609	1.07048	0.884676	1.08124	2.51195	1.38045	2.20426	0.974515	0.948629	1.27453	1.35565	0.928244	4.27875	1.07053	1.07852	1.40921	0.957515	0.771645	0.835058	1.04922	0.880778	0.922859	0.714254	1.07841	1.17246	0.996854	0.96832	2.26233	0.903614	0.903425	1.23588	1.16179	0.961453	0.677388	1.01048	0.748901	1.01564	0.64078	0.867396
	59	ADP261	P21757	MSR1	1.29361	1.34609	0.953333	0.894833	0.974815	0.913312	1.55814	1.09246	0.837063	1.23055	1.1788	1.07551	1.29545	1.42597	0.968395	0.919355	1.57714	4.8063	1.1531	0.926641	1.29536	0.814699	1.15385	1.00366	0.880602	1.23392	1.32318	0.921932	1.17499	0.717019	0.671491	0.675349	0.892653	19.4535	1.10244	0.905677	1.11714	1.37193	0.960486	0.65928	0.783856	0.678481	0.542769	0.811707	1.4
	60	ADP262	P07306	ASGR1	0.815159	1.00897	1.01852	1.15997	1.14266	0.823864	0.634798	0.650804	0.921296	0.744408	0.555068	1.06614	1.03956	1.33502	0.933013	6.07796	1	0.857393	0.786718	1.16783	0.981771	0.956604	1.34615	1.46368	1.68421	0.902959	1.09151	1.32368	1.18546	0.910628	0.803493	1.11169	1	0.644263	1.01316	0.850743	0.787037	0.966537	1.14263	0.723671	0.858684	0.754805	0.614245	1.10976	1.19658
	61	ADP263	P21964	COMT	0.756934	0.94962	0.984568	1.30496	0.806584	0.762837	0.981051	0.59874	0.614198	0.877338	0.408138	0.984127	1.15951	1.6431	1.69639	1.23148	0.888889	1.14319	0.758621	0.967634	0.778646	0.803548	1.49573	1.19262	1.12281	1.11795	1.05253	1.21022	0.969925	1.03623	0.703057	0.937984	1.10714	1.40932	1.54641	1.36119	1.1412	1.23717	1.06383	1.17166	0.751348	0.68917	0.642165	0.98645	1.59544
	62	ADP264	Q9NX62	IMPAD1	1.39934	0.660364	1.00733	1.30138	0.787749	1.06831	0.787631	0.702869	0.964324	0.72571	0.508603	1.21664	1.11513	0.95979	0.956315	1.04901	0.802198	0.837371	1.01705	0.772201	0.914063	1.32831	1.09467	1.41542	1.22152	1.23749	1.00626	1.31288	1.04453	0.698758	1.1026	0.937984	1.2186	9.43031	1.01258	0.807738	1.22596	1.17004	1.02876	0.899761	1.28449	0.856865	0.84497	1	1.49408
	63	ADP266	P28845	HSD11B1	1.34751	1.03017	0.6875	0.838906	0.842593	1.29464	0.723422	0.602459	0.641617	0.666549	0.488017	1.14668	0.925325	1.08929	1.26775	1.07258	1.14286	0.826772	0.731527	1.0296	1.27316	0.811747	1.29808	1.46368	0.902256	0.995098	1.01494	1.09406	1.17777	0.908385	0.968497	0.803987	0.929847	1.06131	1.33692	0.984431	1.02455	1.04386	1.10182	1.26273	1.13852	0.727848	0.888462	1.34756	1.53846
	64	ADP267	P37059	HSD17B2	0.786047	1.50233	1.06944	0.978723	4.72608	0.961174	1.07122	0.790727	0.806134	0.747731	0.514254	1.43006	21.8608	1.73295	0.858796	1.02789	1.20833	0.924377	0.916667	0.938438	1.25684	1.03313	1.06571	1.28072	1	1.35444	0.964818	0.97858	0.808271	0.918478	0.866266	0.898902	0.84375	0.498297	1.49975	1.05279	0.841146	1.17434	0.975177	0.81413	0.845267	0.775316	0.691026	1.06352	1.68269
	65	ADP268	Q8IV08	PLD3	1.05814	0.862876	1.09295	0.94108	0.837607	0.792177	0.689177	0.567702	0.584669	0.607388	0.59337	0.936813	1.49476	1.81294	1.14506	0.742556	0.846154	0.964567	0.816976	0.693001	0.773437	0.993397	1.34615	1.74515	1.50607	1.2056	0.971565	1.09967	1.11914	1.07609	0.938697	0.865832	0.964286	0.850241	1.43976	0.927637	0.980769	1.00371	1.2275	0.858863	0.966019	0.817916	0.695858	1.32317	1.2426
	66	ADP269	P36269	GGT5	1.03309	1.63911	0.74381	1.57714	0.663704	1.13929	0.703389	0.819344	0.734405	0.86959	0.695188	1.08816	1.12273	1.14078	1.04691	0.76	0.72	0.959055	1.04906	0.864865	0.783482	1.1453	0.938462	0.95348	0.99609	0.796078	0.950283	0.770221	1.86226	0.668571	1.43596	0.803987	1.48776	10.3874	1.16826	0.918802	1.06857	0.847018	0.960486	0.882584	0.772816	3.26076	0.792615	1.57268	1.24615
	67	ADP270	Q07837	SLC3A1	0.576434	0.934783	0.825	0.880851	0.967901	1.34564	0.649225	0.609153	7.96921	0.813531	0.499561	0.775	0.971591	1.34015	0.954218	0.822312	0.733333	0.707349	1.66897	0.780781	1.00547	1.17088	1.57051	1.85399	1.05263	1.23834	1.08761	0.782864	0.969925	0.96087	1.23537	1.34444	1.09286	0.531517	1.34378	1.03365	1.16875	1.11345	0.70922	0.868406	1.12702	0.974684	0.929744	1.10976	1.16667
	68	ADP273	Q9UP52	TFR2	0.863544	0.722247	0.64554	1.02008	0.766823	0.71943	0.548641	0.534576	0.720168	0.889695	0.397331	1.80885	1.06434	1.5621	1.06442	0.997047	1.26761	1.44006	0.833414	1.14199	0.978433	0.75666	1.40303	1.3606	0.996294	1.27541	1.06735	1.20809	1.17484	0.812002	0.99305	0.819085	1.2495	0.37771	1.66282	4.27049	1.19718	1.11737	1.16871	0.786283	0.979625	1.04832	0.891874	0.969083	1.21343
	69	ADP276	Q16706	MAN2A1	0.857505	0.691982	1	1.20116	0.717485	0.823864	0.869659	0.803279	0.789683	0.546912	0.33584	1.21259	1.02814	1.58442	1.14506	0.919355	1	1.07673	0.794745	0.686401	0.827009	1.05716	1.02564	1.8381	1.38346	1.05038	1.20289	0.923877	0.969925	0.709808	0.821755	0.98062	1.00812	1.21361	1.0284	1.06837	0.772727	1.47089	1.01547	0.84585	1.00993	1.12773	0.685315	0.857539	1.1014
	70	ADP278	Q8N2K0	ABHD12	0.943256	1.4823	0.916667	0.831915	2.26852	0.700284	0.740116	0.773156	0.760069	1.07673	0.374671	1.10714	1.13352	1.70629	1.26559	0.959677	0.789474	0.890369	0.72069	2.38739	0.776953	0.878163	1.21154	1.46368	1.26316	0.812663	1.05253	1.12324	0.921429	0.763043	0.768341	1.07868	0.916071	0.380518	1.65572	1.09108	1.275	0.782895	1.01064	0.883913	0.917718	1.1962	0.866923	0.943293	1.34615
	71	ADP279	Q96G23	CERS2	1.34259	1.01334	0.997549	1.30976	1.00823	1.0452	1	1.21691	1.0313	0.696394	0.565789	1.10714	1.03121	1.34498	1.40142	1.45679	0.925373	0.99336	1.15492	0.82639	0.791278	1.00229	1.28588	1.20152	1.03692	0.997555	0.959659	1.38152	0.998452	0.854106	0.944405	0.979984	1.33849	12.8029	1.18189	0.548539	0.761194	0.82574	1.06383	0.661643	0.85237	0.866673	0.775697	1.03685	1.17057
	72	ADP280	Q86YT5	SLC13A5	1.11357	0.801242	1.22222	1.14184	0.945216	0.892519	0.77907	0.527152	0.748553	0.897277	0.440789	0.691964	1.03456	1.1553	1.24048	1.16196	1.29167	1.04495	0.916667	0.675676	0.952148	1.11923	1.06571	1.52466	0.894737	0.967456	0.964818	1.06367	0.929511	0.565217	1.01692	0.664406	1.44643	1.93279	1.07982	1.24421	0.708333	1.17434	1.06383	0.736594	0.805016	1.40295	0.691026	0.832317	1.51442
	73	ADP281	Q8WWI5	SLC44A1	0.678858	1.05618	1.04167	1.51257	1.03114	1.1609	0.602008	0.702869	0.848011	0.619937	0.460825	1.00649	1.07955	1.26033	0.832772	0.975073	1.04545	0.701503	1	0.696151	0.747869	0.892251	1.59091	0.99796	1.43541	0.738785	1.10037	1.20679	0.969925	1.04051	1.10937	1.06589	0.657468	0.527124	1.0471	1.0963	1.15909	1.09131	0.918762	0.84585	0.966019	1.08746	0.822378	1.26109	1.34615
	74	ADP282	P46977	STT3A	1.04806	1.40217	1.03125	0.978723	0.604938	0.926847	0.584302	0.8493	0.690972	0.927186	0.587719	0.96875	1.25947	1.38636	1.33591	0.912835	0.791667	1.08514	0.853448	0.881733	0.723633	1.20532	1.17788	1.09776	1.10526	1.30607	1.1841	0.97858	0.848684	0.741848	0.941594	0.859819	1.48661	0.951294	1.31978	1.1485	0.929687	1.08735	0.975177	0.891667	1.12702	0.775316	0.628205	1.63066	1.17788
	75	ADP283	Q8NFQ8	TOR1AIP2	0.786047	0.833292	0.806667	0.939574	1.27037	1.31818	1.18419	0.730984	0.829167	0.947525	0.557734	1.10714	0.899621	1.18831	0.778642	0.943871	1.12	1.65906	0.788966	1.13992	0.875977	0.96988	0.969231	1.17094	2.07158	0.88232	1.09463	1.02113	0.543158	0.576522	1.98865	1.23814	1.00286	1.39042	1.43976	1.07819	1.105	0.937343	0.851064	0.930435	0.850097	0.637975	0.572923	1.50927	1.88462
	76	ADP284	Q8TCJ2	STT3B	1.16993	1.18279	1.22222	0.7923	0.907407	0.7454	0.579773	0.734817	0.867733	0.957096	0.608709	1.26531	0.873918	1.84848	1.14506	1.07258	0.952381	0.918635	0.866995	0.986701	0.827009	0.885542	1.02564	1.70195	1.20301	0.917959	1.00469	0.928297	0.969925	1.27174	1.06828	1.48332	1.28571	0.500454	1.50832	1.20319	1.0119	0.994152	0.911854	0.930435	1.28803	0.801688	1.14872	0.792683	1.15385
	77	ADP285	P38435	GGCX	1.10047	0.769193	0.696667	1.25277	0.943704	0.725	0.903721	1.01213	0.773889	1.23465	0.511316	0.768222	1.03636	1.22	1.23667	0.900968	0.96	0.964567	0.849655	0.648649	1.4625	1.40506	1.56154	1.25458	1.36421	0.900327	1.09463	1.12532	1.25282	1.23641	0.90393	0.898902	1.40625	2.23479	1.91968	1.33992	1.01823	0.913377	0.886525	0.930435	1.04652	0.812236	0.596795	1.26829	1.40224
	78	ADP286	P54710	FXYD2	0.508731	1.28277	1.08394	1.42879	1.32468	1.38313	1.23211	1.82643	1.14321	1.34133	1.93046	0.797358	1.18198	0.836541	0.941681	0.845538	0.788321	1.15466	1.07056	0.793494	0.742815	0.779248	1.15291	1.05413	1.17403	0.982992	0.865584	0.765224	0.943966	1.09743	0.840149	1.00417	1.05109	1.40727	0.952833	0.810379	1.22019	0.939728	0.848993	1.11833	0.944866	1.10813	1.25091	0.529227	0.687816
	79	ADP287	Q9BUF7	CRB3	0.581278	1.00324	0.847339	0.66619	1.23529	1.05925	1.06713	1.26398	1.46904	1.0134	0.822313	0.660564	0.698529	0.664057	1.13544	1.12666	1.2605	1.18342	1.27499	0.870619	0.952468	0.859497	0.780543	0.774887	0.753649	0.829248	0.840254	1.14984	1.12479	1.22543	1.16979	1.1508	0.883253	0.995833	0.980004	0.965129	0.8125	1	0.920794	1.165	1.51803	1.13924	1.24163	0.746055	1.02941
	80	ADP288	O15431	SLC31A1	0.669595	0.771567	0.814815	0.851852	0.823388	0.564499	0.764643	0.83303	0.57581	0.545013	0.612208	1.12765	1.55934	1.18098	1.03904	0.933542	0.777778	0.785943	0.800766	1.13447	0.964844	1.18619	1.27137	1.13841	1.30994	0.88146	0.877108	1.02113	0.772348	0.863527	1.05459	0.746914	1.01786	1.8791	1.35977	1.10597	0.688657	1.02453	0.965327	0.895974	0.930241	1.23066	1.10285	0.904246	1.09687
	81	ADP289	Q9Y320	TMX2	0.786047	0.726126	1.08854	0.825798	1.16262	0.695135	0.803416	0.790727	0.669379	0.762686	1.17085	1.21094	0.944602	1.38636	1.03771	1.17314	0.875	1.055	1.0431	0.816441	1.11401	1.06542	2.69231	1.23498	1.5	1.26979	0.953855	0.733935	0.727444	1.00679	0.90393	1.14317	0.934152	0.577572	1.57474	0.933159	0.996094	1.1091	0.964096	0.755978	1.08677	1.10759	0.989423	0.971037	1.34615
	82	ADP290	P61769	B2M	0.389977	1	1.40698	0.584199	0.752656	0.785544	0.69452	0.746458	0.66419	0.701128	1.36337	1.27879	1.70719	0.988724	1.19832	0.964491	0.976744	1.01691	1.20556	0.614568	0.814862	0.904992	1.14788	0.896359	0.940024	0.980956	0.848551	1.14778	1.1203	0.755814	0.924952	1.00343	0.829734	1.59567	0.792426	1.20192	1.34254	0.971032	0.907142	1.09633	0.9136	0.995977	0.859034	0.714029	1.35659
	83	ADP292	Q9Y3B3	TMED7	0.54072	1.06662	0.922505	0.91015	0.416136	0.650695	0.848541	0.626762	1.08267	0.928139	0.679433	1.02252	1.08642	0.600463	0.707459	0.771985	1.08917	0.976854	1.48825	0.986974	1.22845	0.598822	0.771681	0.643271	1.05397	0.606355	0.824593	0.760967	0.704277	1.06923	1.54877	0.806547	0.632621	5.2767	0.660272	0.892467	0.778264	0.585093	1.85662	1.17934	1.31059	0.976377	1.59412	0.763399	0.926017
	84	ADP293	P43307	SSR1	1.09504	0.718355	0.739655	1.18797	1.26411	0.920455	1.93424	1.79353	1.28187	1.33663	1.20685	1.2064	1.07955	0.76489	0.884461	0.99861	1.30345	1.40361	1.11439	1.08108	0.769073	1.26113	0.733422	0.686413	1.11506	1.45719	0.812988	1	1.17729	0.994003	1.53842	1.06736	1.50961	11.1044	0.834067	5.50489	0.915948	0.935874	1.09318	1.02669	1.31912	1.39939	1.30493	1.10976	0.733422
	85	ADP295	P78310	CXADR	1.63726	0.722363	1.1209	0.912799	2.20035	1.01596	0.879986	2.25792	1.08837	2.03073	1.43428	0.699852	1.30888	1.03439	0.854347	1.07814	1.24352	1.23944	1.36001	1.38169	1.72393	0.888601	0.767238	0.652208	0.94246	1.03463	0.938005	0.84653	1.57801	1.72201	1.50811	1.64269	0.949297	2.00164	1.41738	1.07114	0.946891	0.919462	0.90398	1.31129	1.74184	1.53342	1.4452	0.885505	0.697489
	86	ADP296	Q14CZ8	HEPACAM	1.70058	1.33284	0.960737	1.05401	1.29131	0.911003	0.726632	0.979961	0.996595	1.10434	1.7674	2.84238	1.06917	0.986451	0.990919	0.783809	0.990385	1.08514	1.41512	1.60256	6.1084	1.36095	0.970784	0.774059	0.57085	1.2056	0.920963	1.04076	1.23106	1.32065	1.61664	1.75872	1.10337	1.22658	0.83063	0.806161	0.745793	0.913377	0.613748	1.1541	1.40259	1.23539	1.55843	0.810976	0.85429
	87	ADP297	O15118	NPC1	0.90093	1.09709	1.25513	0.715221	1.19359	0.874563	1.14463	2.05995	1.4351	3.02589	2.54302	0.809066	1.03802	1.09843	1.20672	1.08908	1.34615	3.99182	2.31088	4.60845	3.07969	0.770876	0.931953	0.911982	0.777328	0.96448	0.971565	1.13109	2.88739	2.60217	1.87044	3.83852	0.637912	0.761035	1.89384	0.697936	0.899038	0.762821	1.1293	1.81793	2.28872	2.82863	2.4297	0.606098	0.963018
	88	ADP298	Q96H15	TIMD4	1.05571	0.779018	1.35158	1.45165	1.54193	1.1498	0.680122	1.0856	1.63009	1.39582	3.02053	1.06027	7.89881	0.858129	0.882617	1.0303	0.99562	1.43911	1.57705	1.29414	1.11022	0.760144	1.2027	1	1.09166	1.13892	1.10938	0.840753	1.21772	1.42583	1.30905	1.54459	0.999479	1.0782	0.781884	0.905389	1.19124	1.12158	0.934928	1.15999	1.22127	1.06329	1.07409	0.748478	0.790006
	89	ADP299	O43852	CALU	0.948677	0.972542	1.20431	0.931475	0.854215	0.832386	1.30024	1.42997	1.10556	1.35396	2.90009	0.767365	0.897139	0.870063	0.955534	0.758204	0.934483	1.12755	1.17455	1.17117	1.25447	0.762381	0.993369	0.893347	1.08022	1.12892	0.994459	1.35915	1.53516	1.33606	1.31849	1.18057	0.801355	1.00722	0.839032	0.788111	1.31164	0.946673	1.04182	1.23202	1.36908	1.39939	1.23995	0.795963	0.626658
	90	ADP301	P27169	PON1	1.13623	0.831621	0.829779	1.04366	0.976216	1.16747	1.12245	1.06596	1.5817	1.11926	2.7283	1.00745	1.2842	0.978996	0.955123	1.48941	1.1564	1.32571	1.57477	1.22113	1.45124	0.724662	0.835764	1.27638	0.850087	0.98488	1.04255	1.18567	0.979118	1.18133	1.13955	1.17804	0.836324	1.02708	0.784703	0.685836	1.08768	0.974599	1.04366	1.2347	1.33686	1.24723	1.38265	1.92498	0.861283
	91	ADP302	Q96JJ7	TMX3	1.73735	1.05824	0.817835	0.796697	0.892732	1.14364	0.77277	1.08935	1.19011	0.979024	1.59801	0.817674	1.24541	1.11731	1	1.24026	1.05121	1.24276	0.901757	1.09759	1.57436	1.47869	1.03411	1.08493	0.946517	1.31741	0.865287	0.875252	1.01175	1.0215	1.1427	0.965795	0.972083	0.628091	0.997353	0.879177	1.46058	1.02698	0.886047	1.04078	0.950396	1.83425	0.839187	1.41786	1.04499
	92	ADP304	P16444	DPEP1	0.788803	0.627621	0.673679	0.807138	0.917589	0.633208	0.560537	0.627456	0.717623	0.534591	0.450681	1.10326	0.950848	1.15109	0.73875	0.930422	0.801543	1.06129	0.950138	0.694945	1.0179	1.29757	1.80966	0.859114	0.791024	2.04835	1.04367	1.13283	0.947479	1.20099	0.99838	0.966269	0.919655	0.595186	2.07281	1.19602	0.974579	0.889404	1.18245	0.991115	1.29186	0.816482	0.76812	1.38681	1.44622
	93	ADP305	P07339	CTSD	1.041	1.42683	1.15469	1.07809	0.838109	0.823123	0.579578	0.881586	0.725117	0.988053	1.1596	1.44038	1.09797	1.00645	1.93416	1.00416	0.875112	0.967167	0.907891	0.80134	0.732564	1.00064	1.10305	0.988934	1.23252	1.23501	1.08184	1.02204	0.76862	0.697762	0.778046	0.76522	0.965152	0.558086	0.595049	1.52515	1.6515	1.24175	1.26551	0.722278	0.720392	0.702173	1.02274	0.86547	1.1732
	94	ADP306	Q99519	NEU1	1.78058	1.70587	1.01852	0.659498	1.02124	0.507902	0.848879	0.76585	0.733074	1.32758	3.71274	0.992063	0.889948	0.755295	0.787999	0.945716	0.83871	0.788248	1.07131	0.639349	1.18599	1.28864	0.839537	1.17514	1.05037	0.98202	0.943127	0.622192	1.01512	1.15475	1.27004	1.10272	0.960829	1.49635	0.815347	1.28435	1.18056	1.77344	2.66911	0.813714	1.00411	1.43551	1.06457	1.54332	1.05183
	95	ADP307	P27797	CALR	1.01261	1.06047	0.846569	0.736921	1.28105	0.82871	0.866142	1.84813	1.67053	1.69744	2.54361	0.722899	0.679479	0.97861	0.71398	0.782353	0.994118	1.93481	1.79391	1.68521	1.81737	0.899433	0.665158	0.860985	0.735604	1.09266	0.941085	0.822908	1.19244	1.31662	1.50478	1.8539	0.811134	1.15115	0.50815	1.47954	1.04375	1.98947	3.26658	1.53248	1.44903	1.85555	1.29041	0.64627	1.09276
	96	ADP308	Q15904	ATP6AP1	0.715327	1.02082	0.997242	1.26313	1.32311	1.25241	1.15853	0.92456	1.03324	0.990253	1.58538	0.828926	0.913204	0.980634	1.03494	1.27778	1.19131	1.0713	1.10773	1.11052	1.36495	1.00642	0.793493	0.956611	1.21483	1.09011	1.33661	0.593457	0.997006	1.24851	1.02265	1.10579	0.853597	0.447469	1.10178	1.08793	1.17567	1.51991	1.23875	0.829405	0.883104	1.2022	0.932368	1.1614	0.796277
	97	ADP309	P04843	RPN1	0.886451	0.630667	0.955696	1.25015	0.772706	0.836188	0.867825	1.02883	1.06389	0.741777	0.912013	1.0014	1.74417	1.42306	1.44681	1.38732	1.20598	0.967897	0.906155	1.36846	1.19701	0.777524	1.26095	1.36093	0.985525	1.13022	1.0489	1.19386	1.06256	0.963927	1.18998	1.11392	0.743465	0.881598	1.07692	0.827345	0.855869	0.992207	1.19972	1.0193	1.17612	1.04616	1.03057	0.801987	0.724971
	98	ADP310	P10909	CLU	1.7475	0.873095	1.12791	0.837885	1.04839	0.914927	0.913924	0.900024	0.773831	1.11753	0.652681	0.952443	0.83752	0.987368	1.16417	1.14081	1.05422	1.00279	0.807666	1.01269	0.968392	1.07622	0.873105	0.902015	1.10642	1.18274	1.15131	1.0009	0.927446	0.80097	0.863399	1.20696	0.959258	0.447423	0.947328	1	1.04256	1.2485	0.975085	0.769379	1.17151	0.97108	0.96137	0.946591	0.732734
	99	ADP311	P51654	GPC3	0.485836	1.02783	0.630709	0.496495	0.603175	0.470779	0.631433	1	0.821914	0.665502	0.904711	0.742399	0.988272	0.58203	1.13505	0.756748	0.997085	0.776153	1.12355	1.48136	0.788812	1	0.690738	0.84492	1.02378	0.880019	0.969677	0.976471	1.10849	1.06782	1.1701	0.995412	1.32695	1.56581	0.931856	1.34606	0.978863	0.876477	0.930463	1.06335	0.602706	0.898993	1.07253	0.692384	0.745683
	100	ADP312	Q8N6C5	IGSF1	0.727511	0.698956	0.789894	0.885016	0.637116	0.815099	0.977981	0.957098	0.610114	0.862913	1.72564	0.647796	0.930247	1.0619	0.877069	0.867193	1.14894	1.24162	1.20249	2.78896	1.34192	0.780345	1.07406	0.887548	0.913774	1.04979	1.34365	0.966812	1.30011	0.79371	1.10587	0.848177	0.656535	1.53826	1.27128	1.16072	1.34508	1.09938	2.16161	1.36596	1.25377	1.2537	0.978396	0.979891	1.08838
	101	ADP313	P51690	ARSE	0.684323	0.782389	0.765686	0.552691	0.800654	0.833556	1.01737	0.835174	0.959232	0.861386	2.73808	0.690336	1.01604	0.799198	1.07771	1.26186	1.75294	1.305	1.34767	1.7806	1.00009	0.753579	0.871041	1.03318	1.11455	1.58435	1.34971	1.02113	1.16391	1.07724	1.08472	1.0042	0.669328	1.24921	1.54139	1.10797	1.7	2.18596	2.11514	1.24788	0.954654	0.917349	1.14407	0.809469	1.58371
	102	ADP314	P00533	EGFR	2.05976	1.27545	0.796939	1.00269	0.922222	0.941558	0.896725	0.794672	1.49758	1.44736	1.51847	0.836006	1.1148	0.882746	0.705732	0.700461	1.08163	1	0.870091	0.820004	1.00733	0.990964	0.807692	0.734825	0.809452	0.843464	0.786175	0.612676	0.866994	0.923957	1.22492	0.819301	0.976093	0.696691	0.523015	1.0735	0.581122	1.42306	1.83673	0.694978	0.863503	0.878843	1	1.87526	0.692308
	103	ADP315	O43895	XPNPEP2	5.31386	1.95859	6.28265	5.79221	4.70154	6.04167	5.77696	2.44977	2.59418	2.52707	1.17028	0.880535	0.694444	1.15125	0.977655	1.15412	0.877193	1.08302	1.16233	0.864022	0.855263	2.61002	0.881691	0.787474	0.709141	1.09985	0.713996	1.09876	1.02097	0.852784	0.898644	0.789882	2.70677	0.669694	0.740929	0.994026	0.857456	0.756951	0.883414	1.2297	1.17504	0.766896	1.11093	3.25788	0.677013
	104	ADP316	Q6ZRP7	QSOX2	1.71167	0.842428	1.56776	1.77451	2.54837	1.87872	0.975657	0.801402	1.05583	0.831868	1.09785	0.66739	1.32169	0.608963	0.893576	1.0375	0.817757	0.883435	0.911054	1.79759	1.42662	4.16632	0.616463	0.677121	0.773242	0.813748	0.595122	0.739601	0.901939	0.847826	1.09401	0.810874	2.97397	0.675686	0.807342	0.703056	0.690129	0.843868	0.924637	0.769565	0.681631	1.20904	1.12725	3.29297	1.18889
	105	ADP317	Q9HBB8	CDHR5	3.50036	0.963995	1.83333	2.79854	1.71557	1.87944	2.73892	1.75717	2.47238	2.33292	5.21371	0.882254	0.539773	0.736506	0.733555	0.586568	0.703125	1.22078	0.960129	0.900901	1.27112	3.59982	0.483774	0.823317	1.00658	0.580474	0.871626	0.861576	1.10632	0.847826	0.960426	1.04058	2.87779	0.905995	1.01233	0.520415	0.813477	0.750274	1.01396	1.07582	0.830173	1.52294	1.13077	6.39844	0.715144
	106	ADP318	Q9NTN9	SEMA4G	1.73333	1.71206	2.33476	2.86088	2.46629	2.88704	4.18167	4.08505	3.59069	5.71803	2.6146	0.832723	0.867327	0.971639	1.07655	0.93507	1.19658	0.824416	1.55615	2.9414	1	1.28921	1.10454	0.550442	1.59784	0.972418	0.953573	1.18695	0.845575	0.971014	0.927108	1.21858	1.36813	0.892056	0.369169	0.530078	0.672009	0.678063	0.836516	1.51096	1.02382	0.954236	2.21644	1.23306	1.21959
	107	ADP319	O95490	LPHN2	0.72211	0.559719	0.684211	0.861651	1.06805	1.1747	3.23556	2.1725	1.89769	1.18836	1.04608	0.434381	0.609504	0.676599	0.986178	1.11877	0.947368	0.784576	0.92922	0.862106	0.927183	1.15671	0.863084	0.728336	0.640645	1.13317	1.08778	0.996698	0.900313	0.738298	0.700654	0.825785	1.11654	0.561803	1.06088	1.37381	1.27093	1.39847	1.57793	0.489703	0.684071	0.771607	0.642032	1.1894	1.05631
	108	ADP320	Q5JRA6	MIA3	2.08613	1.30557	2.75749	3.98956	3.16974	2.81954	2.26291	1.27934	1.03552	0.778455	0.612541	0.808486	0.917761	1.57146	1.01714	1.35022	1.29155	0.494111	0.500235	0.407492	0.582808	1.21611	1.1004	0.662044	1.32167	1.4931	1.64045	1.16303	0.549712	0.471271	0.492605	0.608284	1.04048	0.752445	1.18476	0.876242	1.1233	1.66676	1.5885	0.567895	0.394831	0.478046	0.480654	0.949492	7.53406
	109	ADP322	O43157	PLXNB1	3.1624	1.09513	2.13063	2.5016	4.66667	4.40878	3.62162	2.51839	2.59315	2.16732	1.52149	1.00028	0.741927	0.856441	1.52085	0.985615	1.42085	0.856565	0.878711	1.07134	1.3058	1.23657	0.852391	1.02853	0.673034	0.914414	0.959061	1.03295	0.97367	0.942756	1.03306	0.985065	0.737176	0.62685	0.889426	1.23276	1.0666	1.10431	1.04329	1.00588	0.753421	1.01266	0.814969	0.865524	0.977131
	110	ADP323	P01024	C3	7.35334	2.36065	3.33154	3.62022	2.99542	5.39498	5.72993	5.68341	5.2083	2.25381	2.04754	1	0.835777	1.02859	1.09581	1.03798	0.88172	0.902337	0.946237	0.833091	1.07132	1.21088	0.882961	0.944307	1.05942	0.798932	1.14307	1.2517	1.10551	1.06662	1.02057	0.746353	1.04724	1.09499	0.805027	0.827416	1.29099	0.96529	0.846488	1.39065	0.986794	0.857493	1.08619	1.19329	0.911911
	111	ADP325	O96005	CLPTM1	2.37475	1.12851	2.95657	3.39796	3.23344	2.36716	2.43596	1.92546	1.72743	1.76928	1.78178	1.05257	1.12516	1.85499	0.846701	1.01971	1.02817	0.706443	1.16999	0.850146	1.08786	1.01858	1.0428	0.937989	1.32543	0.981083	0.941347	1.71147	0.976755	0.782149	1.01215	1.04367	1.33778	1.11271	1.13558	1.49629	0.793134	0.683655	0.958945	0.943539	0.836763	1.08576	0.870639	1.11757	0.900596
	112	ADP326	P06744	GPI	4.68972	3.31324	1.09009	1.79873	1.37337	1.56979	1.76343	2.03262	1.99355	1.48415	1.32237	0.628378	0.787776	0.871161	0.765953	2.00022	0.641892	0.599596	0.712488	0.998296	0.944943	3.19713	0.845894	0.860404	0.699858	1.20801	0.839179	0.952132	0.760211	0.819183	0.885607	0.887283	3.57698	1.14841	0.573958	0.807056	0.83277	1.41767	0.76912	0.641246	0.946438	0.712453	0.957588	3.26178	9.30483
	113	ADP327	O00168	FXYD1	0.867562	0.783437	0.692593	0.71773	1.14266	1.40972	1.7832	1.71812	1.89378	1.68023	1.48236	0.705291	0.919613	1.09882	1.13658	1.08053	1.0963	1.39326	1.11826	1.36136	0.907292	0.964257	1.16667	1.05168	1.12281	1.25554	0.873209	0.809338	1.26449	1.3	1.4329	0.958829	1.15	0.523464	1.05582	0.782684	0.85787	0.796426	0.898345	1.09585	1.83901	1.12236	0.99396	1.14264	0.678063
	114	ADP328	Q9NQ84	GPRC5C	0.455679	0.667702	0.717391	0.553191	0.802201	0.716403	0.84117	0.886226	1.01142	1.12355	0.865608	0.834369	0.86833	0.783597	0.929325	0.816094	0.702899	1.12533	1.54473	2.25878	2.55673	1.03313	0.702341	1.08185	1.08924	0.874917	1.08304	1.02113	1.01912	1.13043	1.05459	1.21666	0.943323	0.378154	0.782478	0.907151	1.0702	0.937961	0.971323	1.20687	1.26003	0.898918	1.09799	0.997172	1.13155
	115	ADP329	P04844	RPN2	0.992223	0.75996	0.974629	1.05207	0.977535	0.810358	0.846577	0.887228	0.88192	1.02546	0.910483	0.565239	0.396929	0.412338	0.386157	0.444606	0.592506	0.487931	0.819026	1.54862	1.62262	1.2896	0.602144	0.627289	0.550228	0.426859	0.478198	0.435234	0.420225	1.23898	1.05	1.43224	1.79533	0.627194	0.869925	0.486836	0.592213	0.374029	0.543126	0.560004	0.873263	0.935879	1.2058	2.61455	0.822825
	116	ADP332	P15529	CD46	0.806732	0.99101	0.627193	1.15901	1.31335	1.14907	0.77907	1.27626	0.981908	1.28452	0.510388	1.04887	1.19318	0.583732	0.813596	1.60887	0.789474	1.09148	0.658802	0.734945	0.721628	0.761256	0.991903	0.731838	0.698061	0.519371	1.21872	0.994255	1.02097	1.11556	1.42726	1.11077	1.14192	0.982289	1.47765	1.29962	0.726974	0.90651	0.783875	1.49359	1.19481	1.0493	1.28947	0.817715	1.16903
	117	ADP333	Q9BY67	CADM1	0.854398	0.539968	0.677536	0.914894	1.2033	1.27162	1.21941	0.886226	1.11156	1.06113	0.316219	1.03494	0.539773	0.753458	0.896135	1.44565	1.08696	0.964567	1.4018	1.88014	3.37806	1.68446	1.6388	1.46368	1.04348	0.681426	1.16693	1.95346	1.32838	1.25331	1.80786	1.3458	1.42547	0.582988	0.876375	1.09857	0.600543	1.08924	1.2951	0.930435	1.74304	0.789763	1.04883	1.06151	0.936455
	118	ADP334	O75976	CPD	0.909162	1.00397	1.06024	0.660344	2.36145	2.62048	1.82096	0.711337	1.1988	1.15889	0.732879	1.04045	0.884447	0.901972	1.48996	0.620288	0.819277	0.90646	0.895721	1.25909	0.881024	0.423211	1.26506	0.458501	1.03488	0.923163	0.887675	0.885797	0.747894	1.26663	1.50292	1.46913	0.836489	0.445356	0.832632	0.940942	0.691265	1.23251	0.897206	1.09859	1.41993	1.02486	1.01724	1.06964	0.713624
	119	ADP335	Q9UIW2	PLXNA1	2.46336	0.567809	1.16929	1.17139	0.957422	1.07686	1.41091	1.21757	0.924923	1.17565	0.520617	0.906637	0.71403	1.09162	0.955721	0.912116	1.05512	1.20001	0.896009	1.00731	0.993233	1.22024	0.932768	0.71455	0.915044	1.27978	0.696161	0.932683	0.778995	1.30846	0.797167	0.974913	0.941507	1.1357	0.816241	1.3565	1.20472	0.838375	1.07221	0.879151	0.897561	0.879099	0.783525	0.471865	0.551181
	120	ADP338	P21589	NT5E	0.635983	0.426115	1.5875	0.969826	0.560943	0.868802	1.675	1.78912	1.27202	0.887489	0.723295	0.749838	1.02557	0.712087	1.1867	1.08721	1.15	1.38547	1.31724	1.48239	1.23814	0.737281	0.703671	0.75845	1.00478	0.722954	0.928139	1.04898	1.25649	0.855534	1.32713	1.10426	0.951136	0.481001	0.818045	0.971007	0.734091	0.782895	1.06867	1.18419	1.14166	4.83717	0.921748	0.5801	0.593531
	121	ADP339	P05186	ALPL	1.57209	0.868636	1.29361	1.61901	1.31447	0.808464	1.16496	0.991899	1.02031	0.831868	0.675603	0.869159	1.1199	0.842184	0.973838	0.791905	0.897196	1.33417	0.964228	1.08613	0.973861	1.20693	1.08196	0.848111	0.909001	0.726949	0.983672	0.906608	1.21467	1.02215	0.98841	0.920452	6.19126	2.59098	1.52049	1.0841	0.913551	0.760944	1.04395	1	1.26395	0.786703	1.02157	1.04753	1.17002
	122	ADP340	Q02487	DSC2	0.868171	0.861036	1.30431	1.39261	1.22793	2.03302	1.93798	1.65052	1.79447	0.949953	1	0.925373	0.837856	1.07598	1.04822	0.576312	1.06468	1.2381	1.08698	1.29981	0.736707	0.842954	0.830463	0.786452	0.716418	1.10896	0.911145	0.65027	1.06161	1.2401	1.07932	1.02665	0.479744	0.85461	0.716298	1.08565	1.13122	0.9348	1.21732	1.31464	1.20152	1.0051	1.19265	0.9386	0.857252
	123	ADP341	P36897	TGFBR1	1.29067	1.50357	1.05247	1.19622	1.72519	2.12577	1.77936	1.2669	1.43313	1.01027	1.16455	0.997795	1.1062	1.06117	1.07438	0.741537	0.888889	0.881209	0.908472	0.856412	1.20747	0.790793	0.764482	0.957713	0.639376	0.788298	0.818634	0.958094	0.76636	1.1409	0.959728	0.810604	0.559524	1.982	0.693217	0.978354	6.74228	0.747455	0.879958	1.20612	0.596308	0.97359	1.42393	0.917946	0.980532
	124	ADP342	O95497	VNN1	1.94419	1.83006	1.30178	1.13509	1.10607	2.69096	2.71983	2.13772	1.70903	1.29123	1.28325	0.733728	0.715438	0.902367	1.02988	0.736209	0.686391	1.07301	0.987554	0.831601	0.627404	0.782491	0.621302	0.814115	0.956711	0.879298	0.759814	1.12384	1.19375	0.983278	0.941371	0.854731	0.764582	0.497493	0.920083	0.693179	0.66642	0.691789	0.793151	1.43144	1.23468	0.849375	0.856441	0.709193	1.11516
	125	ADP343	Q08554	DSC1	0.585281	0.353795	0.468254	0.660956	0.5578	0.599174	0.816168	1.08929	0.813612	2.13171	0.595352	0.996908	0.729044	1.18831	1.18967	1.05865	1.06494	1.13577	1.37274	1.2168	0.965503	0.644031	1.45688	1.33061	1.20301	2.12087	1.24845	1.3173	1.4108	1.04969	1.22872	0.893319	1.01855	1.68805	1.02217	1.2728	1.36147	0.994152	0.893433	1.00696	1.3633	1.06636	1.84709	0.711013	1.04895
	126	ADP344	Q02413	DSG1	0.81463	1.06347	0.891667	1.17447	0.998148	0.958678	0.941966	1.16293	1.01133	1.45522	0.977751	0.785065	0.804752	0.718388	1.17629	0.721554	0.9	1.25394	0.951724	1.03194	0.938991	0.704409	0.905594	0.824981	0.792344	1.02374	1.54052	0.909731	1.111	1.16383	1.1258	0.912403	0.88539	0.632549	1.02092	0.939684	0.927273	1.36651	0.676983	1.38719	1.18557	0.990794	0.767552	0.84745	0.954545
	127	ADP345	Q86X29	LSR	1.42047	0.992402	0.84687	0.953883	0.912014	0.886594	0.917483	0.970459	0.841794	0.947379	1.99586	0.831762	1.15078	1.15413	0.883499	1.0018	0.923858	1.14573	0.962717	1.06096	0.816624	0.734206	0.847325	1.02532	1.05156	0.978261	0.951016	1.05741	1.22102	1.12757	1.43161	1.0094	0.851704	1.40176	0.730842	0.652956	1.48858	1.13394	0.928826	1.27522	0.814006	1.07049	1.00258	0.811192	0.929324
LDLR	128	ADP346	P01130	LDLR	0.998279	1.00957	0.971667	15.8847	1.12519	2.15852	1.70616	0.885615	1.05028	0.710644	1.2298	0.907857	1.52216	1.12295	1.0191	0.9975	0.88	0.897047	35.9586	1.16216	0.795234	0.847169	1.23846	1.03921	0.783158	1.01002	1.05253	0.929225	1.00872	0.822391	1.13895	0.834806	0.8775	3.34493	2.20283	0.758012	0.775625	1.15868	1	1.0607	0.946699	0.939241	1.02523	0.799024	0.821154
	129	ADP347	Q9H0V9	LMAN2L	0.585962	0.733258	0.688889	0.634687	0.956902	0.724001	0.604369	0.996796	0.741225	0.69607	0.731978	1.06688	0.99449	1.10069	1.39489	0.994575	0.793939	1.20425	1.04828	0.753481	0.880824	1.17714	1.24009	1.0024	1.08708	1.90677	1.26304	1.09539	1.08749	1.15613	0.980627	0.676486	0.940909	0.768723	1.54447	1.05105	1.68712	1.23998	0.896196	0.986825	1.14751	1.13847	0.77669	3.12077	0.954545
	130	ADP348	O95297	MPZL1	1.40111	1.27327	1.11329	1.64993	1.03625	0.677012	0.932059	1.07023	0.705585	0.858784	0.612578	0.943246	0.945825	1.39893	0.851013	0.758259	1.02115	0.973309	0.912178	1.79636	1.02176	1.29844	1.28515	1.23815	0.946414	1.26968	1.13839	0.950172	1.1897	0.665966	0.972203	0.974824	1.4508	0.510204	0.95694	1.05482	1.85536	0.977633	1.15704	0.933246	0.916405	1.10291	0.979317	1.14664	0.935394
	131	ADP349	Q14574	DSC3	1.03987	0.659356	0.816406	0.866578	1.03501	0.502042	0.892684	0.816353	0.665781	0.609401	0.661184	1.04371	0.96147	1.23473	1.08542	1.02789	0.895833	3.88841	0.853448	0.886824	0.828369	0.893229	0.967548	0.914797	1.26316	0.888851	0.915481	0.824347	0.878994	3.59885	1.01221	1.00638	0.823661	1.60437	1.22979	0.986995	0.885417	1.08192	1.08045	1.02251	1.9572	1.30604	3.08998	1.11554	1.22696
	132	ADP350	Q8TB96	ITFG1	1.16578	0.867045	0.783816	0.832151	1.21426	1.12236	1.6447	1.14089	0.984719	0.631128	0.813438	2.00035	1.01696	1.56719	1.41611	1.64773	1.0628	1.33269	1.10312	1.36658	0.8125	1.36753	0.117057	1.35761	1.28757	0.874917	0.772872	1.02606	1.05895	1.15911	1	1.75815	1.29503	0.353644	0.0278214	0.909925	1.18056	1.07412	0.91993	0.863012	1.03135	1.15575	0.892233	1.24378	1.15756
	133	ADP351	Q5ZPR3	CD276	1.24843	1.01805	0.830392	1.25507	1.27037	2.13235	2.52969	1.65381	1.22749	0.937391	0.710449	0.898739	0.774733	0.962299	1.18548	1.17353	1.55294	1.61139	0.90142	1.07048	0.817279	0.717116	0.9819	0.964304	0.951084	1.13363	1.10206	1.59776	2.00831	0.897698	0.850758	0.651072	0.884874	0.699215	0.948547	0.743149	1.3875	0.773684	0.888611	1.36829	1.60246	0.917349	0.851403	0.900861	1.09276
	134	ADP352	P13688	CEACAM1	1.84193	1.05238	0.711443	1.34392	1.15119	1.24194	1.61628	1.03857	1.30975	1.13566	0.664474	0.826226	1.48236	1.69674	0.957067	1.45679	1	1.07974	0.83788	1.4522	2.27833	0.663055	0.54248	1.09229	0.79183	0.849051	1.06824	0.944923	1.60689	1.13887	0.836473	1.06398	0.748401	0.649071	0.752113	0.685673	0.840485	1.04386	1.00032	0.847112	1.09578	0.767051	1.02388	0.728795	0.703215
	135	ADP353	Q9H0U3	MAGT1	1.6321	0.984733	1.26654	1.77067	1.87716	1.76093	1.61166	1.54524	1.48744	1.69318	1.51416	0.845147	0.92297	1.24879	1.06639	0.794201	0.908397	1.1781	1.14083	1.62987	1.13734	1.06468	21.3946	0.983232	1.18602	0.957117	0.827561	1.02113	1.05137	1.00315	1.20064	1.34612	0.964286	0.669468	0.83528	0.885487	0.900286	0.964176	0.909534	1.02277	1.19462	0.974007	0.782619	1.33001	1.01732
	136	ADP354	P12830	CDH1	0.606725	0.61708	1	0.998869	0.703513	0.710812	0.645439	0.776411	0.796455	0.584846	0.538323	0.869762	1.26286	1.57422	1.22755	1.63371	1.31046	1.05225	0.783344	0.808184	1.11788	0.779723	1.1776	1.16743	1.80915	1.40986	1.1789	1.48352	1.32429	0.842009	0.879122	1.02647	0.669873	0.322615	0.792732	0.791935	0.778195	0.913153	1.19521	1.25441	0.980932	0.95295	0.757725	0.850876	1.02751
	137	ADP355	Q15043	SLC39A14	1.39479	1.33741	1.0614	0.735882	0.682261	1.4495	0.831789	1.07808	0.93515	1.26293	1.02078	1.18206	1.41234	1.10492	1.10201	1	0.706767	1.16038	1.39176	0.961864	1.3058	0.792327	0.910931	1.54071	0.911753	0.837977	0.791375	0.78312	0.816779	1.10919	1.20977	1.17072	1.43555	1.9782	0.86602	1.64072	0.926692	2.51154	0.68789	1.07735	1.39455	0.906063	0.816194	1.06804	1.09312
	138	ADP356	Q9HD45	TM9SF3	1.18499	0.942164	0.792295	1.31808	1.73274	0.885964	1.19014	0.868873	1	1.11821	0.98347	0.678751	0.499086	0.738465	1.11629	0.916275	0.844221	1.28932	1.25039	1.00503	1.31368	0.550312	0.744105	1.44161	0.850569	0.735072	1.13187	0.738906	1.51094	1.09919	1.17193	0.989833	1.10481	0.746649	0.549858	0.807992	1.17462	0.891739	0.780498	1.16889	1	1.29127	0.924314	0.70266	0.568226
	139	ADP357	P40199	CEACAM6	0.528435	0.53865	0.878151	0.970499	0.823529	2.38159	0.458276	0.543394	0.754844	0.54289	0.422269	0.930372	0.489878	0.932009	0.615832	1.24383	0.739496	0.583604	0.943495	0.832766	0.921744	0.850815	1.51584	1.03318	1.21008	1.30729	1.06137	1.09835	1.2389	0.769456	0.926718	0.819751	0.745498	0.438532	1.59704	1.17746	1.25	1.14035	1.10853	1.04772	0.698132	1.39985	1.36833	0.969871	1.90045
	140	ADP358	Q14126	DSG2	0.755421	1.35275	0.84127	0.703325	0.707071	0.970091	0.903856	1.15623	1.38194	1.01303	0.839599	0.776438	0.57015	0.672176	0.872428	0.72434	0.900433	1.0272	0.7422	0.936001	2.12094	0.894487	0.850816	0.925093	0.743677	0.87448	0.938619	0.848729	1.0665	1.18916	1.05654	1.25877	1.4026	0.969532	0.860116	0.9546	1.0671	0.849548	0.801326	1.22447	1.16257	1.18143	1.0704	2.51737	1.49184
	141	ADP359	Q8N766	EMC1	0.371408	0.255202	0.279691	0.439045	0.361921	0.485414	0.324892	0.212441	0.432229	0.432547	0.44353	0.645966	0.996424	1.51698	0.808279	1.22288	1.38785	1.35528	1.11018	1.40801	1.62179	0.506932	1.20516	1.94457	1.5936	1.48575	1.50606	1.40643	1.61979	1.2691	1.36432	1.31614	0.802419	0.668642	1.49829	0.877718	1.29573	1.13921	1.625	0.969147	0.985885	1.05092	0.920046	0.633691	0.869109
	142	ADP360	Q13308	PTK7	0.799599	0.994646	1.01149	1.14747	0.923052	0.880682	0.967121	0.642277	0.738625	1.06436	0.645985	1.39347	0.65145	0.956113	0.88841	3.92047	0.827586	1.01446	0.980975	0.963032	1.08742	0.997507	0.858753	1.13561	1.02359	1.06087	0.852912	0.792254	0.886311	0.76012	1.23122	1.34229	0.847906	1.54956	0.94329	1.32672	0.787716	0.881881	0.788701	1.02669	0.916053	0.70275	0.974801	1.26283	0.951592
	143	ADP361	P16422	EPCAM	0.794234	0.78455	0.706597	0.999113	0.973573	0.669389	0.722263	0.629653	6.44907	0.702867	0.808114	1.03795	1.21449	0.909801	0.978074	1.48597	1.3125	1.07509	1.08261	1.13551	1.20923	1.01161	1.07973	1.20448	0.973684	0.97955	1.1841	0.808392	0.697133	1.21875	1.3559	3.69331	1.52679	1.24952	1.10981	1.05279	1.08464	1.55492	1.28546	1.16304	1.21759	0.849156	1.15433	0.820757	1.29006
	144	ADP362	P18827	SDC1	0.333896	0.414093	0.334218	0.509283	0.459325	0.676589	0.728051	0.65684	0.594358	0.416718	0.333908	0.740708	0.661102	0.559453	0.952529	1.15421	0.99115	0.775068	0.816356	0.915252	0.909209	0.852106	0.957794	1.20203	0.867443	0.875334	0.987328	1.33379	1.00598	0.798307	1.2415	1.03925	1.09912	0.506716	0.591193	0.662676	0.70708	0.661419	2.87328	0.829981	1.05322	0.893917	1.17146	1.151	1.23894
FGFR4	145	ADP363	P22455	FGFR4	1.25135	1.01767	0.753352	0.899976	0.797893	0.643939	0.976076	0.981593	1.06028	1.55941	1.58076	0.890805	1.1602	0.820664	0.901572	1.49791	0.942529	1.00337	1.47364	1.16496	1.31331	0.878756	0.912909	1.00102	0.907441	0.91408	1.04043	0.856808	1.42702	1.55435	1.27797	0.921812	1.2303	0.647734	0.752977	0.937284	1.70366	0.839887	0.947664	1.74858	1.22696	1.51244	1.37339	0.880151	1.05217
	146	ADP364	P04626	ERBB2	0.402163	0.736025	1.31105	0.45522	0.728036	0.919662	1.64873	1.32401	1.0686	1.035	1.32237	1.09427	0.690407	0.918869	0.705678	0.511347	0.837209	0.87484	1.27025	1.12089	1.02035	0.672737	1.15832	0.885013	0.778458	1.30944	0.819994	0.724288	1.15038	0.749242	1.05108	1.01433	1.07641	0.598378	0.770104	0.761217	0.605378	4.60027	0.766947	1.27664	1.23561	1.06123	1.19213	1.14847	0.876565
	147	ADP365	O75144	ICOSLG	2.24804	1.08572	1.2899	2.23799	3.84244	2.56015	3.00462	3.567	2.12018	1.94537	1.28935	1.09632	1.25185	0.776725	1.00706	0.705737	0.736156	1.73434	1.25531	0.915574	0.893221	1.23168	1.08745	0.972605	0.707698	1.03616	1.06967	0.851493	1.08682	1.01076	0.912763	0.989925	1.04281	0.550089	0.947333	0.740728	1.01059	1.02686	0.977199	0.981957	0.874767	0.923597	0.898722	1.1206	1.32423
	148	ADP366	Q13740	ALCAM	4.07198	0.906323	1.3224	1.5082	2.39496	1.93135	5.26191	2.59255	3.25097	2.78891	2.0233	1.17974	1.23882	1	0.657003	0.738498	1	0.917129	1.05709	1.19628	0.869109	1.54123	0.860656	0.863808	1.34599	0.98966	0.82822	1.00439	0.938124	0.847826	0.740926	0.691956	0.790398	0.522803	0.920502	1.07319	0.836066	0.667386	0.732473	1.20499	1.0452	1.03133	1.17402	1.20072	0.970996
	149	ADP367	O75787	ATP6AP2	1.85227	0.983703	0.807756	1.25974	1.13201	1.28066	1.481	2.49832	2.01134	2.36668	2.78003	2.29102	0.758888	0.94712	1.14506	0.860188	0.920792	1.05052	1.38955	0.900901	1.86433	1.31955	0.906321	1.01443	0.963002	1.24141	0.854529	0.930135	0.758654	0.805854	1.04713	1.01228	1.52758	0.843203	0.955088	0.636794	1.31498	0.816484	0.895302	0.893586	0.793858	0.7808	0.76131	0.988892	1.07959
	150	ADP368	P08571	CD14	1.21997	1.21093	1.31071	1.85116	1.00595	1.15565	5.44644	1.49797	1.28502	1.12058	1.44603	0.926794	0.923231	0.708865	0.979261	0.999781	0.746606	1.04313	0.775784	1.14957	1.02574	1.44919	0.779673	1.51004	0.520124	0.640885	0.642948	0.508253	1.46586	1.17391	0.89166	0.725771	1.30026	0.483744	1.34204	0.561259	1.05288	0.632928	2.74863	0.951485	0.869855	1.67994	0.927811	1.27044	0.871041
	151	ADP369	P11717	IGF2R	0.730501	1.3314	1.88829	0.741902	0.734475	0.75859	0.880833	0.710394	0.692452	1.3096	1.10811	2.21903	1.01251	0.724353	0.892511	0.638496	0.715203	0.789003	0.83497	0.783224	1.92208	0.800844	0.703344	0.745942	0.757354	1.67057	2.56484	0.861507	0.872309	1.41244	0.840055	0.992215	0.685531	0.254532	1.16537	1.42641	4.2045	1.64961	1.06155	0.948366	0.74882	0.800694	1.32367	0.575077	0.662988
	152	ADP370	P48357	LEPR	1.52619	1.07612	0.976886	0.90014	1.40416	2.63396	1.86522	1.59043	1.00872	0.85929	4.92912	0.775808	0.70919	0.930989	1.11999	0.939487	0.890511	1.04201	1.15177	1.10475	1.93488	0.829522	1.0612	0.833333	0.848252	1.11858	1.06021	0.730441	0.892048	1.02729	0.752175	1.04068	0.872784	0.77241	1.05092	1.37485	1.00821	0.944807	1.10266	0.923643	1.25512	1.00896	0.825379	1.13406	1.10051
	153	ADP371	P34741	SDC2	1.23599	1.17147	0.815517	1.20822	0.794764	1.08523	1.24651	1.25062	1.57256	1.02475	1.41965	0.908621	0.774295	0.650157	0.639655	0.784093	1.04138	0.931306	1.21379	1.29854	1.37425	0.855006	0.928382	0.928677	0.635935	0.736601	1.05253	0.816901	1.05688	0.877061	1.03484	0.950922	3.71749	0.587334	0.814209	1.20395	0.769397	0.777495	1.06383	1.53361	0.859424	0.996072	0.920212	1.16333	0.863395
	154	ADP372	P15151	PVR	0.739808	1.21915	1.07843	0.875094	0.839797	0.995098	1.55814	1.10805	1.04052	1.44127	1.38978	5.47059	0.999109	1.15258	0.898088	0.933776	0.847059	1.12722	1.91589	1.49797	1.01801	0.858918	0.92911	0.757667	0.901548	1.08355	1.08142	1.0892	1.16391	1.20358	1.11307	0.860739	0.945378	0.91239	0.654949	1.06293	1	0.892398	0.926158	0.999761	1.09861	1.04939	1.04652	0.844285	0.707391
	155	ADP373	Q969V3	NCLN	0.815159	0.79135	0.882716	1.11969	0.926078	1.0239	1.34654	1.11649	1.25683	0.821212	1.092	1.00235	1.17284	1.25514	0.895316	1.08582	1.23457	0.881209	0.892862	1.4014	0.978009	0.960856	1.27414	1.34923	1.68421	0.907737	1.08285	1.22703	1.04576	1.0467	1.11596	1.50541	0.833333	2.32949	0.734692	1.24776	0.839506	1.26294	1.00692	0.995527	1.02565	1.37834	1.06097	1.02299	0.919595
	156	ADP374	Q86UP2	KTN1	0.440215	0.463391	0.798864	0.538929	0.593425	0.58713	0.53302	0.770267	0.547223	0.813531	0.542758	1.01183	0.891734	1.10821	0.940139	1.18381	0.971311	1.38589	0.888512	1.18189	1.26758	0.616718	0.755444	0.9611	1.2413	1.11485	0.999212	1.22868	1.20857	0.989996	1.03277	1.53251	0.877984	0.640187	1.31879	0.98301	1.13072	0.992928	1.11566	1.58127	0.939553	1.20851	1.10667	1.01067	1.3984
	157	ADP375	Q9UHN6	TMEM2	1.09173	0.942202	0.891204	0.978723	1.49554	0.846749	1.3273	1.18446	0.710166	0.744408	0.640777	0.686839	0.719697	0.795875	0.837591	1.04279	1.01852	0.651976	0.737548	0.725726	0.69401	0.746151	1.34615	0.908021	0.77193	0.913709	1.2377	1.04004	0.718463	1.09118	1.25546	0.885874	1	24.3713	0.97317	1.29738	1.03299	1.02453	1.34949	0.93905	1.04652	1.06657	0.872507	1.05838	8.13925
	158	ADP376	P54709	ATP1B3	0.796814	3.75376	0.60274	2.73506	0.770675	0.451432	0.811086	0.673984	0.605784	0.668656	0.50721	1.12231	1.0056	0.873599	1.00389	0.793416	1.0411	1.08349	0.727444	0.913242	0.751284	1.1039	1.40148	1.28322	0.865177	0.98601	0.692074	0.839282	0.876918	0.720071	0.61913	0.770946	1.24168	2.96868	1.06503	0.818112	0.931507	1.00096	1.89449	0.764741	0.820455	0.971042	0.702213	1.27698	1.32771
	159	ADP377	Q10472	GALNT1	1.34468	0.917145	1.01468	0.701726	0.867459	1.33684	0.78397	0.822224	0.747467	0.595928	0.815045	1.323	1.00486	0.784734	1.06584	1.2817	1.04403	0.679443	0.744307	0.963227	0.839328	1.00064	1.0329	1.04943	1.15988	1.46031	1.70788	1.42572	0.927224	1.04512	0.864134	0.955682	0.861186	11.4691	1.08661	1.01126	0.801887	1.1686	1.43182	1.04162	0.704769	0.958522	2.37059	0.86547	0.694243
	160	ADP378	Q8WVQ1	CANT1	1.32934	0.706978	0.943627	0.993116	0.800654	1.40541	1.22589	1.21968	1.30065	1.37231	0.784346	0.944328	0.809659	1.34559	1.01035	1.04103	1.05882	1.10642	0.925963	0.82141	0.927505	1.06352	1.18778	1.35605	1.09598	1.02437	0.944181	0.870961	0.741707	0.623402	0.784292	1.18627	1.58824	4.5353	1.43976	1.11472	0.75	0.997807	1.03254	0.930435	0.966019	1.15972	1.08643	0.930237	1.22738
	161	ADP379	Q9H0X4	FAM234A	0.657259	0.633751	0.56968	0.652482	0.599812	0.851791	1.4569	0.790231	2.43987	0.567769	0.455731	0.600484	0.853878	0.806754	0.847475	1.2059	0.677966	0.937319	0.990064	1.18084	1.04317	1.03313	0.851804	1.12463	0.77074	0.931382	0.91576	1.15382	1.45215	1.07775	1.15928	1.24535	1.26937	16.181	1.2364	0.817578	1.11052	0.943602	0.949633	1.16173	0.966019	0.846027	1.00087	1.11603	1.04954
	162	ADP380	Q07065	CKAP4	2.20093	1.2409	1.1188	1.03393	0.967901	0.768939	0.623256	0.893905	0.680342	0.669967	0.420445	0.908425	1.06294	1.39347	1.04524	0.968073	0.8	0.563901	0.75473	0.619081	0.890625	1.31393	1.38067	1.48619	0.997571	0.857315	1.28463	0.911159	0.805784	1	1.14961	0.721527	1.16703	2.27103	1.43238	1.26041	0.730128	1.14557	1.18931	1.54595	0.852079	0.93606	0.896884	1.06992	1.35306
	163	ADP381	P15144	ANPEP	2.50038	1.50328	0.951587	1.48207	1.24444	1.40449	1.09812	0.977322	0.802844	0.779349	0.759837	1.0017	0.863636	0.937446	1.0142	0.837634	1.05714	0.597113	0.94647	0.634921	0.905357	1.36767	0.820513	0.933964	0.914286	0.751852	1.15277	1.00168	0.766702	0.823602	1.17941	1.50971	1.60714	8.66994	1.23408	0.798483	0.981548	1.1731	0.861196	0.983602	0.699214	0.835443	1.00513	1.37398	0.666667
	164	ADP382	P08473	MME	0.696497	0.618681	0.719409	0.582278	0.677684	0.876007	0.877686	0.863016	0.577268	1.08128	0.658394	1.07911	1.02488	1.50921	0.985623	1.30339	1.46835	0.866889	0.729812	1.27723	0.84464	0.889279	0.715677	0.778156	0.863424	0.984601	0.985913	1.12453	0.920815	1.05173	0.926814	0.795506	0.830018	0.75232	1.23929	0.915895	1.1163	1.20242	0.996499	0.95399	0.77037	0.897292	3.72152	1.08166	0.954236
	165	ADP383	P22413	ENPP1	1.24742	1.11477	0.637681	1	0.986312	0.823864	0.643579	4.64505	0.856205	0.87387	0.613272	0.697981	0.985672	1.11512	0.771672	0.955996	1.06522	0.964567	0.643178	0.861731	1.0929	1.12297	1.05351	1.01821	0.823799	0.88333	1.14405	1.06552	1.11752	0.866257	0.90393	0.83603	0.985248	2.75737	1.12677	0.848894	0.831522	1.04386	1.2951	0.930435	1.00802	1.00165	0.786622	0.965005	1.28763
	166	ADP385	Q10589	BST2	0.935395	0.897391	0.595833	0.939574	0.952778	6.59091	1.05174	0.702869	0.642604	18.6777	0.718487	0.797143	0.928409	1.45568	1.06491	1.6196	1.42	1.32146	1.05448	1	0.950625	1.03313	1.18462	1.25876	0.997895	1.05646	1.01043	0.929225	1.15421	0.568043	0.65083	1.4445	0.858214	5.45046	0.979036	1.79166	0.796875	0.949912	1.26596	0.781565	0.695534	1.24051	1.20615	1.70902	0.901923
	167	ADP386	P19440	GGT1	0.754605	0.961491	0.980833	0.92	1.02537	0.832102	1.005	0.878586	0.884444	0.868564	0.815461	1.06286	0.928409	1.19227	0.996204	1.09403	1.26	0.993504	1.19862	0.900901	0.840938	1.0538	0.969231	1.08312	0.669474	0.859101	1.12621	1.29683	0.853534	0.915652	0.804498	0.872326	1.0125	19.1745	1.31018	1.15999	0.966875	1.00211	0.946809	0.772261	1.0916	1.01013	0.866923	1.02098	0.915385
	168	ADP387	P05026	ATP1B1	0.597395	0.937453	1.11833	1.34085	1.04352	0.823864	1.05953	1.02619	0.842986	0.80396	0.647961	1.29536	1.05795	1.17841	0.893148	1.27637	1.07	0.993504	1.03931	0.765766	0.886641	0.929819	1.02308	1.24412	1.26316	1.02163	1.25251	1.02113	7.24534	0.915652	0.813537	0.966124	0.819643	23.4145	1.1662	1.34375	1.03062	1.25263	1.42553	1.13513	0.995	0.841772	1.08554	0.943293	1.18462
	169	ADP388	P07307	ASGR2	0.723163	1.01758	0.898333	0.871064	0.753148	0.708523	0.740116	0.688811	0.483681	0.681931	0.431974	0.918929	1.26307	1.23386	1.20231	0.643548	1.02	1.07067	0.887586	1	0.694688	1.37407	1.06346	1.1563	1.2	0.917149	1.47354	0.939437	0.805038	0.83087	1.00336	0.806667	1.04143	3.45003	1.05102	1.02217	1.08375	1.26307	1.11702	0.856	1.07228	3.90759	1.10062	0.987683	1.37308
	170	ADP389	Q9H2X3	CLEC4M	0.687791	0.701087	0.6875	0.937943	0.756173	0.549242	0.616764	1.02502	0.719763	0.837459	0.514254	1.3378	0.809659	1.21307	1.00193	0.893817	0.75	0.643045	0.632184	1.5015	0.990234	0.947038	1.57051	1.52466	1.21053	1.0642	0.833252	0.808392	1.09117	0.741848	0.677948	0.937984	1.08482	1.85729	1.25979	0.861377	1.10677	1.08735	0.842199	1.08551	0.925769	0.886076	0.691026	0.924797	1.06571
	171	ADP390	P27487	DPP4	0.712355	0.550854	1.23177	0.948138	0.822338	0.617898	0.706032	0.724834	0.755751	0.80755	0.592311	1.03795	0.775923	1.03977	1.18084	0.938508	1.09375	0.874139	0.924569	1.18243	0.971191	1.00085	1.05168	0.960537	7.5	1.01583	1.01964	1.11686	0.757754	0.794837	0.960426	1.02592	0.813616	1.13249	0.854857	0.897268	1.0293	0.717654	1.16356	0.959511	0.875455	0.747627	1.29567	1.35252	1.13582
	172	ADP391	Q6P4E1	CASC4	0.866255	0.752187	1.08503	0.878854	1	0.773423	0.667774	0.717213	0.592262	0.820368	0.413802	0.994169	0.925325	1.47124	0.888007	1.00691	1.10204	1.14173	1.11471	0.735429	0.970026	1.22289	1.0989	1.25458	1.28894	0.900327	0.988089	0.958609	0.831364	1.07276	0.996168	1.14855	0.944606	0.650837	1.29284	1.17194	1.34439	1.15038	0.781589	0.835492	0.828017	1.19349	1.01538	0.95122	1.64835
	173	ADP392	Q07075	ENPEP	0.727821	0.563837	1.01852	0.978723	0.705761	1.03746	0.577089	0.885094	0.793338	0.638064	0.440789	0.984127	0.959596	1.18098	1.10265	1.19176	1.07407	1.03602	0.758621	0.800801	0.947917	0.880076	1.14672	1.02999	1.77778	1.33294	0.896599	1.05895	0.969925	0.97343	1.17176	1.18117	1.17857	0.738218	0.853191	1.10597	0.826389	1.08252	1.14263	1.34396	0.966019	0.853258	0.781766	1.10976	1.19658
	174	ADP395	P60033	CD81	3.3287	0.888199	0.817183	0.978723	0.801895	1.15596	1.44339	2.64802	1.83724	1.66935	4.57533	0.82392	0.686223	0.655567	1.02967	0.748312	1.16279	1.15898	0.970329	1.53642	4.30105	1.10521	1.22093	1.12329	0.949816	1.16095	0.824073	0.910307	1	0.847826	1.26831	1.56331	0.94186	0.837167	0.982161	0.827991	0.815407	1.2057	0.857661	0.735693	0.980996	1.09901	1.20966	1.01513	0.761777
	175	ADP396	Q8WTV0	SR-BI	2.01978	1.958	2.36148	2.34634	2.12129	3.43731	4.03981	2.17377	2.66779	2.34837	1.05673	0.747871	0.972306	1.04666	1.21331	1.31409	1.51656	0.855973	0.994748	0.936698	0.877742	0.834716	0.864748	1.03717	1.38864	0.807282	1.16406	1.09551	0.732261	0.915203	0.808149	1.18025	0.86211	1.67279	0.963018	0.958353	0.752897	0.815731	1.26814	1.05367	0.966019	0.66309	1.19817	0.815781	0.918237
	176	ADP124+ADP217	P08648+P05556	ITGA5+ITGB1	1.13322	3.17826	1.82569	1.06028	1.36111	1.85369	2.59041	1.86846	0.921296	1.23824	1.30033	2.37113	2.24905	0.797159	0.925592	0.643548	0.525	0.803806	0.613218	0.780781	1.10449	0.92121	1.04327	0.561075	0.715789	1.37379	1.65773	0.791373	0.735526	0.890217	0.911463	0.680039	0.61875	0.359378	0.467922	1.32078	1.85937	1.43531	1.14362	0.837391	0.748665	0.745781	0.904615	0.767581	0.605769
	177	ADP125+ADP217	P17301+P05556	ITGA2+ITGB1	1.2769	0.769752	0.968705	0.683824	1.16497	1.48224	2.83051	3.37009	2.02766	1.70522	1.17031	1.31503	1.10312	2.66376	0.92005	1.71426	1.03057	1.01932	0.960699	0.653055	1.0378	1.47977	1.0346	1.061	1.04803	0.882117	1.13986	0.686697	0.830154	1.02183	0.615778	0.65536	1.49064	0.439941	1.19456	0.772356	1.09498	0.911668	1.08706	1.06451	0.860559	0.619092	0.592543	0.862605	0.599597
	178	ADP126+ADP217	P23229+P05556	ITGA6+ITGB1	5.21073	2.76558	3.35618	6.89842	6.87873	5.64745	4.38541	2.72078	1.08104	0.984111	0.831812	4.98214	1.27108	1.49817	1.51444	1.07258	1.06452	1.32239	1.17464	1.13339	1.38584	1.01647	0.998759	1.03874	1.03905	1.1984	1.22229	0.955248	1.11072	0.765778	1.0643	1.46749	1.21313	0.309792	1.1611	1.05588	0.856855	0.942841	0.926561	0.735344	0.966019	1.00041	0.81464	1.00236	0.933623
	179	ADP127+ADP217	P06756+P05556	ITGAV+ITGB1	1.54772	1.03106	3.08398	3.14102	4.67069	4.99427	5.59239	5.14347	3.81374	2.70435	1.01142	0.875415	0.853594	0.924242	0.940903	0.665166	1.14729	1.27113	0.90564	1.31294	0.921148	1.00911	0.980918	1.2481	1.15545	0.88196	0.783278	0.823234	1.30827	1.34075	0.826851	0.799832	0.702658	0.342733	1.67414	0.961537	1.20252	0.938664	0.841168	0.980923	2.39633	1.09901	0.970066	1.08395	0.980918
AVB3	180	ADP127+ADP393	P06756+P05106	ITGAV+ITGB3	2.19916	1.76453	1.65824	2.59527	3.27278	2.83261	3.09002	1.61897	1.11021	0.790411	2.12966	1.18178	0.946118	0.872319	1.10646	1.04848	0.876404	0.671946	0.818287	1.23494	1.4892	3.56373	1.30078	0.772952	0.936724	1.64359	1.00522	0.72282	0.741066	0.885931	0.944556	0.937984	4.66974	0.34611	0.986801	0.812985	0.919242	1.04386	1.03992	0.742257	0.824915	0.905988	0.796197	3.35421	0.771392
	181	ADP336+ADP217	P56199+P05556	ITGA1+ITGB1	2.62666	1.3636	1.45756	2.51672	2.38969	2.65069	2.25495	1.92962	2.57505	6.47377	1.65912	1.76043	0.710757	0.861095	0.91036	0.679523	0.757764	0.802807	0.574855	0.59314	0.91974	5.05657	0.719064	1.49095	0.831644	0.995098	0.784494	0.862567	1.12053	0.853092	0.842171	0.734075	3.05457	0.738301	1.12677	0.713356	0.791925	0.661327	0.911854	0.83219	1.18802	0.836544	0.898997	3.44645	1.00334
	182	ADP337+ADP394	P11215+P05107	ITGAM+ITGB2	1.01673	0.518195	0.797101	0.968085	0.611514	0.725358	0.817176	1.23766	1.2768	1.06503	0.392878	0.667896	0.50457	0.934289	0.566308	1.50977	0.798913	0.922629	0.655547	0.714845	0.804772	1.79114	0.877926	0.882978	0.734554	0.952734	0.85232	0.83244	1.09644	0.995274	0.879367	0.99406	1.53552	0.636166	1.12677	0.649154	0.698709	0.879338	1.13321	1.24901	1.07102	1.1413	1.04883	1.29673	1.13399
Pf34	183	ADP543	PF3D7_0419700	apical merozoite protein (Pf34)	0.699581	1.06565	0.843333	1.06681	0.771296	0.988636	0.677791	0.660697	0.704792	0.861386	0.5025	1.17357	1.03636	1.30318	1.31682	1.00823	0.96	0.906693	1.18345	0.972973	1.24313	0.836837	1.15769	1.56613	1.03579	1.11451	1.11568	1.22535	1.09602	0.805435	1.20223	1.09744	1.02214	2.42807	1.32458	1.07959	0.8925	1.00211	0.989362	0.949043	0.917718	0.877215	0.904615	1.02098	1.48077
[truncated: 43 more columns]

## Sheet: FGFR4 prey with baits
FGFR4 prey with sporozoite baits
Bait index number	Raw LU	Median LU	Prey corrected signal:noise ratio	prey-corrected ratios for Pf34 bait	Normalised LU
1	277	174	1.59195	1.27219	1.25135
2	221	174	1.27011	1.24806	1.01767
3	143	174	0.821839	1.09091	0.753352
4	160	174	0.91954	1.02174	0.899976
5	153	174	0.87931	1.10204	0.797893
6	136	174	0.781609	1.21379	0.643939
7	218	174	1.25287	1.28358	0.976076
8	243	174	1.39655	1.42274	0.981593
9	267	174	1.53448	1.44724	1.06028
10	378	174	2.17241	1.3931	1.55941
11	624	174	3.58621	2.26866	1.58076
12	140	174	0.804598	0.903226	0.890805
13	187	174	1.07471	0.926316	1.1602
14	103	174	0.591954	0.721311	0.820664
15	137	174	0.787356	0.873315	0.901572
16	243	174	1.39655	0.932331	1.49791
17	164	174	0.942529	1	0.942529
18	181	174	1.04023	1.03673	1.00337
19	338	174	1.94253	1.31818	1.47364
20	225	174	1.2931	1.11	1.16496
21	250	174	1.43678	1.09402	1.31331
22	148	174	0.850575	0.96793	0.878756
23	118	174	0.678161	0.742857	0.912909
24	119	174	0.683908	0.683212	1.00102
25	125	174	0.718391	0.791667	0.907441
26	137	174	0.787356	0.861365	0.91408
27	172	174	0.988506	0.950092	1.04043
28	146	174	0.83908	0.97931	0.856808
29	256	174	1.47126	1.03101	1.42702
30	319	174	1.83333	1.17949	1.55435
31	246	174	1.41379	1.10628	1.27797
32	171	174	0.982759	1.06612	0.921812
33	222	174	1.27586	1.03704	1.2303
34	311	174	1.78736	2.7594	0.647734
35	91	174	0.522989	0.694561	0.752977
36	142	174	0.816092	0.870699	0.937284
37	279	174	1.60345	0.941176	1.70366
38	140	174	0.804598	0.957983	0.839887
39	155	174	0.890805	0.94	0.947664
40	327	174	1.87931	1.07477	1.74858
41	221	174	1.27011	1.03518	1.22696
42	297	174	1.7069	1.12857	1.51244
43	317	174	1.82184	1.32653	1.37339
44	138	174	0.793103	0.901099	0.880151
45	136	174	0.781609	0.742857	1.05217
46	129	174	0.741379	0.739726	1.00223
47	136	174	0.781609	0.840336	0.930115
48	123	174	0.706897	0.94	0.752018
49	156	174	0.896552	0.899885	0.996296
50	179	174	1.02874	0.877193	1.17276
51	151	174	0.867816	1	0.867816
52	259	174	1.48851	1.22275	1.21734
53	237	174	1.36207	1.11111	1.22586
54	179	174	1.02874	1.07407	0.957788
55	168	174	0.965517	1.04706	0.922123
56	93	174	0.534483	0.728682	0.733492
57	120	174	0.689655	0.76699	0.899171
58	164	174	0.942529	0.962963	0.97878
59	173	174	0.994253	0.973684	1.02112
60	136	174	0.781609	0.81473	0.959348
61	129	174	0.741379	0.781726	0.948388
62	258	174	1.48276	1.00962	1.46864
63	210	174	1.2069	0.979021	1.23276
64	158	174	0.908046	1.03704	0.875616
65	204	174	1.17241	1.11781	1.04885
66	148	174	0.850575	1.09589	0.776149
67	119	174	0.683908	0.993103	0.688657
68	109	174	0.626437	0.65798	0.95206
69	96	174	0.551724	0.767123	0.719212
70	137	174	0.787356	0.828096	0.950803
71	179	174	1.02874	1.02874	1
72	155	174	0.890805	0.875912	1.017
73	32997	174	189.638	0.958904	197.765
74	211	174	1.21264	1.15	1.05447
75	190	174	1.09195	1.03571	1.0543
76	244	174	1.4023	1.04828	1.33772
77	710	174	4.08046	1.81818	2.24425
78	175	174	1.00575	1.00948	0.996303
79	154	174	0.885057	0.837838	1.05636
80	173	174	0.994253	0.955533	1.04052
81	139	174	0.798851	0.978136	0.816707
82	215	174	1.23563	0.990148	1.24793
83	217	174	1.24713	1.00909	1.23589
84	217	174	1.24713	1.10345	1.13021
85	213	174	1.22414	1	1.22414
86	257	174	1.47701	1	1.47701
87	609	174	3.5	2.17647	1.60811
88	653	174	3.75287	3.65882	1.0257

## Sheet: Pf34 prey with baits
Pf34 prey with sporozoite baits
Bait index number	Raw LU	Median LU	Prey corrected signal:noise ratio	prey-corrected ratios for PfRON6 bait	Normalised LU
1	216	244	0.89	1.27219	0.699581
2	324	244	1.33	1.24806	1.06565
3	225	244	0.92	1.09091	0.843333
4	266	244	1.09	1.02174	1.06681
5	206	244	0.85	1.10204	0.771296
6	293	244	1.2	1.21379	0.988636
7	211	244	0.87	1.28358	0.677791
8	228	244	0.94	1.42274	0.660697
9	249	244	1.02	1.44724	0.704792
10	292	244	1.2	1.3931	0.861386
11	277	244	1.14	2.26866	0.5025
12	259	244	1.06	0.903226	1.17357
13	234	244	0.96	0.926316	1.03636
14	228	244	0.94	0.721311	1.30318
15	280	244	1.15	0.873315	1.31682
16	228	244	0.94	0.932331	1.00823
17	233	244	0.96	1	0.96
18	228	244	0.94	1.03673	0.906693
19	379	244	1.56	1.31818	1.18345
20	264	244	1.08	1.11	0.972973
21	332	244	1.36	1.09402	1.24313
22	197	244	0.81	0.96793	0.836837
23	209	244	0.86	0.742857	1.15769
24	261	244	1.07	0.683212	1.56613
25	199	244	0.82	0.791667	1.03579
26	233	244	0.96	0.861365	1.11451
27	259	244	1.06	0.950092	1.11568
28	292	244	1.2	0.97931	1.22535
29	276	244	1.13	1.03101	1.09602
30	231	244	0.95	1.17949	0.805435
31	323	244	1.33	1.10628	1.20223
32	285	244	1.17	1.06612	1.09744
33	257	244	1.06	1.03704	1.02214
34	1631	244	6.7	2.7594	2.42807
35	225	244	0.92	0.694561	1.32458
36	230	244	0.94	0.870699	1.07959
37	204	244	0.84	0.941176	0.8925
38	234	244	0.96	0.957983	1.00211
39	227	244	0.93	0.94	0.989362
40	249	244	1.02	1.07477	0.949043
41	231	244	0.95	1.03518	0.917718
42	240	244	0.99	1.12857	0.877215
43	292	244	1.2	1.32653	0.904615
44	224	244	0.92	0.901099	1.02098
45	269	244	1.1	0.742857	1.48077
46	229	244	0.94	0.739726	1.27074
47	252	244	1.03	0.840336	1.2257
48	230	244	0.94	0.94	1
49	218	244	0.9	0.899885	1.00013
50	263	244	1.08	0.877193	1.2312
51	297	244	1.22	1	1.22
52	278	244	1.14	1.22275	0.932326
53	258	244	1.06	1.11111	0.954
54	268	244	1.1	1.07407	1.02414
55	230	244	0.94	1.04706	0.897753
56	9182	244	37.71	0.728682	51.751
57	227	244	0.93	0.76699	1.21253
58	271	244	1.11	0.962963	1.15269
59	518	244	2.13	0.973684	2.18757
60	224	244	0.92	0.81473	1.12921
61	246	244	1.01	0.781726	1.29201
62	205	244	0.84	1.00962	0.832
63	238	244	0.98	0.979021	1.001
64	249	244	1.02	1.03704	0.983571
65	273	244	1.12	1.11781	1.00196
66	215	244	0.88	1.09589	0.803
67	254	244	1.04	0.993103	1.04722
68	219	244	0.9	0.65798	1.36782
69	258	244	1.06	0.767123	1.38179
70	257	244	1.06	0.828096	1.28004
71	248	244	1.02	1.02874	0.991508
72	237	244	0.97	0.875912	1.10742
73	299	244	1.23	0.958904	1.28271
74	237	244	0.97	1.15	0.843478
75	242	244	0.99	1.03571	0.955862
76	233	244	0.96	1.04828	0.915789
77	243	244	1	1.81818	0.55
78	226	244	0.93	1.00948	0.921268
79	215	244	0.88	0.837838	1.05032
80	239	244	0.98	0.955533	1.02561
81	236	244	0.97	0.978136	0.991682
82	202	244	0.83	0.990148	0.838259
83	254	244	1.04	1.00909	1.03063
84	245	244	1.01	1.10345	0.915312
85	244	244	1	1	1
86	233	244	0.96	1	0.96
87	282	244	1.16	2.17647	0.532973
88	885	244	3.63	3.65882	0.992122
