# Supplementary material for: A screen for Plasmodium falciparum sporozoite surface protein binding to human hepatocyte surface receptors identifies novel host–pathogen interactions
Source: Malar J. 2024 May 16;23:151. doi: 10.1186/s12936-024-04913-2 (PMC11098746; doi:10.1186/s12936-024-04913-2)
Supplement: Supplementary file 5 — Additional file 5: Table S4. All protein pairs with a signal:noise ratio exceeding 5 in the initial AVEXIS screen. [file 12936_2024_4913_MOESM5_ESM.xlsx]

## Sheet: Interactions above S to N 5
Interacting partners with the signal to noise ratio above 5 in initial AVEXIS screen
Bait plasmid no	Bait gene ID	Bait product description	Prey plasmid no	Uniprot ID	Gene name	Bait-prey pair	Signal : noise
ADP70	PF3D7_0424100	Reticulocyte Binding Protein Homologue 5 (Rh5)	ADP103	P35613	BSG	ADP70-ADP103	4525.76	Previously known interaction
ADP168	PF3D7_0419700	Apical Merozoite Protein (Pf34)	ADP363	P22455	FGFR4	ADP168-ADP363	197.765	Tested and found to be reproducible
ADP170	PF3D7_1335900	Sporozoite Surface Protein 2 (Trap)	ADP127+ADP393		ITGAV-Beta3	ADP170-ADP127+ADP393	67.7346	Previously known interaction
ADP174	PF3D7_0103900	Parasite-Infected Erythrocyte Surface Protein (Pieps15)	ADP346	P01130	LDLR	ADP174-ADP346	35.9586	Tested and found to be reproducible; recently identified interaction, currently being characterised in the other lab
ADP189	PF3D7_1434400	Conserved Plasmodium Membrane Protein, Unknown Function	ADP110	Q08722	CD47	ADP189-ADP110	34.1094	Not reproducible
ADP256	PF3D7_0421900	Conserved Plasmodium Protein, Unknown Function	ADP341	P36897	TGFBR1	ADP256-ADP341	32.7359	Not reproducible
ADP237	PF3D7_1451800	Sortilin	ADP375	Q9UHN6	TMEM2	ADP237-ADP375	24.3713
ADP237	PF3D7_1451800	Sortilin	ADP387	P05026	ATP1B1	ADP237-ADP387	23.4145
ADP397	PF3D7_0830300	Sporozoite Invasion-Associated Protein 2(Siap2)	ADP267	P37059	HSD17B2	ADP397-ADP267	21.8608
ADP198	PF3D7_1012200	Conserved Plasmodium Protein, Unknown Function	ADP353	Q9H0U3	MAGT1	ADP198-ADP353	21.3946
ADP180	PF3D7_0721100	Conserved Plasmodium Protein, Unknown Function	ADP144	P35052	GPC1	ADP180-ADP144	19.9594
ADP237	PF3D7_1451800	Sortilin	ADP261	P21757	MSR1	ADP237-ADP261	19.4535
ADP237	PF3D7_1451800	Sortilin	ADP386	P19440	GGT1	ADP237-ADP386	19.1745
ADP167	PF3D7_0212600	Secreted Protein Altered Thrombospondin Repeat Protein (Spatr)	ADP158	Q86VB7	CD163	ADP167-ADP158	19.0737
ADP195	PF3D7_0511600	Conserved Plasmodium Protein, Unknown Function	ADP385	Q10589	BST2	ADP195-ADP385	18.6777
ADP224	PF3D7_1420700	Surface Protein P113(P113)	ADP102	P14209	CD99	ADP224-ADP102	18.2458
ADP237	PF3D7_1451800	Sortilin	ADP096	P42892	ECE1	ADP237-ADP096	16.1871
ADP237	PF3D7_1451800	Sortilin	ADP379	Q9H0X4	FAM234A	ADP237-ADP379	16.181
ADP175	PF3D7_1213500	Integral Membrane Protein Gpr180, Putative	ADP346	P01130	LDLR	ADP175-ADP346	15.8847
ADP246	PF3D7_1475400-C	Cysteine Repeat Modular Protein 4(Crmp4)-C	ADP339	P05186	ALPL	ADP246-ADP339	15.5457
ADP172	PF3D7_0707300	Rhoptry-Associated Membrane Antigen (Rama)	ADP334	O75976	CPD	ADP172-ADP334	13.0571
ADP237	PF3D7_1451800	Sortilin	ADP279	Q96G23	CERS2	ADP237-ADP279	12.8029
ADP237	PF3D7_1451800	Sortilin	ADP377	Q10472	GALNT1	ADP237-ADP377	11.4691
ADP190	PF3D7_1449000	Gamete Egress And Sporozoite Traversal Protein, Putative (Gest)	ADP110	Q08722	CD47	ADP190-ADP110	11.4334
ADP190	PF3D7_1449000	Gamete Egress And Sporozoite Traversal Protein, Putative (Gest)	ADP132	P02787	TF	ADP190-ADP132	11.2582
ADP169	PF3D7_0828800	Gpi-Anchored Micronemal Antigen (Gama)	ADP098	P08195	SLC3A2	ADP169-ADP098	11.1956
ADP237	PF3D7_1451800	Sortilin	ADP293	P43307	SSR1	ADP237-ADP293	11.1044
ADP224	PF3D7_1420700	Surface Protein P113(P113)	ADP376	P54709	ATP1B3	ADP224-ADP376	11.0626
ADP237	PF3D7_1451800	Sortilin	ADP269	P36269	GGT5	ADP237-ADP269	10.3874
ADP237	PF3D7_1451800	Sortilin	ADP106	Q9H1E5	TMX4	ADP237-ADP106	10.286
ADP165	PF3D7_0404900	6-Cysteine Protein (P41)	ADP296	Q14CZ8	HEPACAM	ADP165-ADP296	10.2692
ADP178	PF3D7_0511400	Conserved Plasmodium Protein, Unknown Function	ADP103	P35613	BSG	ADP178-ADP103	10.1968
ADP229	PF3D7_0507300	Conserved Plasmodium Protein, Unknown Function	ADP383	P22413	ENPP1	ADP229-ADP383	10.181
ADP398	PF3D7_0516600	Sporozoite Surface Antigen Mb2(Mb2)	ADP376	P54709	ATP1B3	ADP398-ADP376	10.1342
ADP180	PF3D7_0721100	Conserved Plasmodium Protein, Unknown Function	ADP103	P35613	BSG	ADP180-ADP103	9.96973
ADP191	PF3D7_1462300	Conserved Plasmodium Protein, Unknown Function	ADP269	P36269	GGT5	ADP191-ADP269	9.74327
ADP237	PF3D7_1451800	Sortilin	ADP264	Q9NX62	IMPAD1	ADP237-ADP264	9.43031
ADP193	PF3D7_0317100	Conserved Plasmodium Protein, Unknown Function	ADP326	P06744	GPI	ADP193-ADP326	9.30483
ADP224	PF3D7_1420700	Surface Protein P113(P113)	ADP383	P22413	ENPP1	ADP224-ADP383	9.04061
ADP224	PF3D7_1420700	Surface Protein P113(P113)	ADP106	Q9H1E5	TMX4	ADP224-ADP106	8.94794
ADP243	PF3D7_0624800	Conserved Plasmodium Protein, Unknown Function	ADP154	P27824	CANX	ADP243-ADP154	8.73128
ADP237	PF3D7_1451800	Sortilin	ADP381	P15144	ANPEP	ADP237-ADP381	8.66994
ADP243	PF3D7_0624800	Conserved Plasmodium Protein, Unknown Function	ADP155	P31431	SDC4	ADP243-ADP155	8.66961
ADP178	PF3D7_0511400	Conserved Plasmodium Protein, Unknown Function	ADP150	O15031	PLXNB2	ADP178-ADP150	8.30729
ADP193	PF3D7_0317100	Conserved Plasmodium Protein, Unknown Function	ADP375	Q9UHN6	TMEM2	ADP193-ADP375	8.13925
ADP171	PF3D7_0304600	Circumsporozoite (Cs) Protein (Csp)	ADP270	Q07837	SLC3A1	ADP171-ADP270	7.96921
ADP397	PF3D7_0830300	Sporozoite Invasion-Associated Protein 2(Siap2)	ADP298	Q96H15	TIMD4	ADP397-ADP298	7.89881
ADP172	PF3D7_0707300	Rhoptry-Associated Membrane Antigen (Rama)	ADP389	Q9H2X3	CLEC4M	ADP172-ADP389	7.85753
ADP233	PF3D7_0925900	Conserved Plasmodium Protein, Unknown Function	ADP104	P50895	BCAM	ADP233-ADP104	7.73297
ADP70	PF3D7_0424100	Reticulocyte Binding Protein Homologue 5 (Rh5)	ADP285	P38435	GGCX	ADP70-ADP285	7.61994
ADP234	PF3D7_0808200	Plasmepsin X	ADP388	P07307	ASGR2	ADP234-ADP388	7.60789
ADP223	PF3D7_0911900	Falstatin(Icp)	ADP307	P27797	CALR	ADP223-ADP307	7.56471
ADP193	PF3D7_0317100	Conserved Plasmodium Protein, Unknown Function	ADP320	Q5JRA6	MIA3	ADP193-ADP320	7.53406
ADP184	PF3D7_1116700	Cathepsin C, Homolog,Dipeptidyl Peptidase 1 (Dpap1)	ADP390	P27487	DPP4	ADP184-ADP390	7.5
ADP173	PF3D7_0902800	Serine Repeat Antigen 9	ADP323	P01024	C3	ADP173-ADP323	7.35334
ADP189	PF3D7_1434400	Conserved Plasmodium Membrane Protein, Unknown Function	ADP112	Q06481	APLP2	ADP189-ADP112	7.2617
ADP163	PF3D7_1133400	Apical Membrane Antigen 1 (Ama1)	ADP387	P05026	ATP1B1	ADP163-ADP387	7.24534
ADP253	PF3D7_1452000	Rhoptry Neck Protein 2(Ron2)	ADP390	P27487	DPP4	ADP253-ADP390	7.19625
ADP173	PF3D7_0902800	Serine Repeat Antigen 9	ADP103	P35613	BSG	ADP173-ADP103	7.09014
ADP183	PF3D7_1115600	Peptidyl-Prolyl Cis-Trans Isomerase (Cyp19B)	ADP369	P11717	IGF2R	ADP183-ADP369	6.97694
ADP175	PF3D7_1213500	Integral Membrane Protein Gpr180, Putative	ADP126+ADP217		ITGA6-Beta1	ADP175-ADP126+ADP217	6.89842
ADP194	PF3D7_0408600	Sporozoite Invasion-Associated Protein 1 (Siap-1)	ADP126+ADP217		ITGA6-Beta1	ADP194-ADP126+ADP217	6.87873
ADP219	PF3D7_1030200	Claudin-Like Apicomplexan Microneme Protein, Putative(Clamp)	ADP341	P36897	TGFBR1	ADP219-ADP341	6.74228
ADP227	PF3D7_0418800	Conserved Plasmodium Protein, Unknown Function	ADP141	Q9P2B2	PTGFRN	ADP227-ADP141	6.71738
ADP70	PF3D7_0424100	Reticulocyte Binding Protein Homologue 5 (Rh5)	ADP101	P04921	GYPC	ADP70-ADP101	6.59775
ADP173	PF3D7_0902800	Serine Repeat Antigen 9	ADP133	P04004	VTN	ADP173-ADP133	6.59125
ADP238	PF3D7_1115400	Cysteine Proteinase Falcipain 3(Fp3)	ADP385	Q10589	BST2	ADP238-ADP385	6.59091
ADP195	PF3D7_0511600	Conserved Plasmodium Protein, Unknown Function	ADP336+ADP217		ITGA1-Beta1	ADP195-ADP336+ADP217	6.47377
ADP171	PF3D7_0304600	Circumsporozoite (Cs) Protein (Csp)	ADP361	P16422	EPCAM	ADP171-ADP361	6.44907
ADP199	PF3D7_1016900	Early Transcribed Membrane Protein 10.3 (Etramp10.3)	ADP317	Q9HBB8	CDHR5	ADP199-ADP317	6.39844
ADP70	PF3D7_0424100	Reticulocyte Binding Protein Homologue 5 (Rh5)	ADP360	Q13308	PTK7	ADP70-ADP360	6.35215
ADP244	PF3D7_1475400-A	Cysteine Repeat Modular Protein 4(Crmp4)-A	ADP378	Q8WVQ1	CANT1	ADP244-ADP378	6.31751
ADP258	PF3D7_1141200	Conserved Apicomplexan Protein, Unknown Function	ADP315	O43895	XPNPEP2	ADP258-ADP315	6.28265
ADP170	PF3D7_1335900	Sporozoite Surface Protein 2 (Trap)	ADP127+ADP217		ITGAV-Beta1	ADP170-ADP127+ADP217	6.28052
ADP161	PF3D7_0508000	6-Cysteine Protein (P38)	ADP392	Q07075	ENPEP	ADP161-ADP392	6.2085
ADP181	PF3D7_0722200	Rhoptry-Associated Leucine Zipper-Like Protein 1 (Ralp1)	ADP339	P05186	ALPL	ADP181-ADP339	6.19126
ADP222	PF3D7_1129100	Parasitophorous Vacuolar Protein 1(Pv1)	ADP325	O96005	CLPTM1	ADP222-ADP325	6.13987
ADP233	PF3D7_0925900	Conserved Plasmodium Protein, Unknown Function	ADP296	Q14CZ8	HEPACAM	ADP233-ADP296	6.1084
ADP239	PF3D7_0822700	Conserved Plasmodium Protein, Unknown Function	ADP262	P07306	ASGR1	ADP239-ADP262	6.07796
ADP238	PF3D7_1115400	Cysteine Proteinase Falcipain 3(Fp3)	ADP315	O43895	XPNPEP2	ADP238-ADP315	6.04167
ADP233	PF3D7_0925900	Conserved Plasmodium Protein, Unknown Function	ADP141	Q9P2B2	PTGFRN	ADP233-ADP141	5.97359
ADP237	PF3D7_1451800	Sortilin	ADP123	P06213	INSR	ADP237-ADP123	5.84414
ADP175	PF3D7_1213500	Integral Membrane Protein Gpr180, Putative	ADP315	O43895	XPNPEP2	ADP175-ADP315	5.79221
ADP247	PF3D7_1208200-A	Cysteine Repeat Modular Protein 3(Crmp3)-A	ADP315	O43895	XPNPEP2	ADP247-ADP315	5.77696
ADP170	PF3D7_1335900	Sporozoite Surface Protein 2 (Trap)	ADP344	Q02413	DSG1	ADP170-ADP344	5.75881
ADP247	PF3D7_1208200-A	Cysteine Repeat Modular Protein 3(Crmp3)-A	ADP323	P01024	C3	ADP247-ADP323	5.72993
ADP195	PF3D7_0511600	Conserved Plasmodium Protein, Unknown Function	ADP318	Q9NTN9	SEMA4G	ADP195-ADP318	5.71803
ADP160	PF3D7_0612700	6-Cysteine Protein (P12)	ADP323	P01024	C3	ADP160-ADP323	5.68341
ADP183	PF3D7_1115600	Peptidyl-Prolyl Cis-Trans Isomerase (Cyp19B)	ADP156	P31994	FCGR2B	ADP183-ADP156	5.66669
ADP238	PF3D7_1115400	Cysteine Proteinase Falcipain 3(Fp3)	ADP126+ADP217		ITGA6-Beta1	ADP238-ADP126+ADP217	5.64745
ADP247	PF3D7_1208200-A	Cysteine Repeat Modular Protein 3(Crmp3)-A	ADP127+ADP217		ITGAV-Beta1	ADP247-ADP127+ADP217	5.59239
ADP198	PF3D7_1012200	Conserved Plasmodium Protein, Unknown Function	ADP103	P35613	BSG	ADP198-ADP103	5.50577
ADP188	PF3D7_1404700	Conserved Plasmodium Protein, Unknown Function	ADP293	P43307	SSR1	ADP188-ADP293	5.50489
ADP236	PF3D7_1013300	Conserved Plasmodium Protein, Unknown Function	ADP389	Q9H2X3	CLEC4M	ADP236-ADP389	5.49515
ADP178	PF3D7_0511400	Conserved Plasmodium Protein, Unknown Function	ADP372	P15151	PVR	ADP178-ADP372	5.47059
ADP237	PF3D7_1451800	Sortilin	ADP385	Q10589	BST2	ADP237-ADP385	5.45046
ADP247	PF3D7_1208200-A	Cysteine Repeat Modular Protein 3(Crmp3)-A	ADP368	P08571	CD14	ADP247-ADP368	5.44644
ADP168	PF3D7_0419700	Apical Merozoite Protein (Pf34)	ADP276	Q16706	MAN2A1	ADP168-ADP276	5.43155
ADP238	PF3D7_1115400	Cysteine Proteinase Falcipain 3(Fp3)	ADP323	P01024	C3	ADP238-ADP323	5.39498
ADP173	PF3D7_0902800	Serine Repeat Antigen 9	ADP315	O43895	XPNPEP2	ADP173-ADP315	5.31386
ADP237	PF3D7_1451800	Sortilin	ADP292	Q9Y3B3	TMED7	ADP237-ADP292	5.2767
ADP247	PF3D7_1208200-A	Cysteine Repeat Modular Protein 3(Crmp3)-A	ADP366	Q13740	ALCAM	ADP247-ADP366	5.26191
ADP231	PF3D7_1410700	Conserved Plasmodium Protein, Unknown Function	ADP127+ADP393		ITGAV-Beta3	ADP231-ADP127+ADP393	5.22598
ADP186	PF3D7_1342500	Sporozoite Protein Essential For Cell Traversal (Spect)	ADP369	P11717	IGF2R	ADP186-ADP369	5.22484
ADP227	PF3D7_0418800	Conserved Plasmodium Protein, Unknown Function	ADP317	Q9HBB8	CDHR5	ADP227-ADP317	5.21371
ADP173	PF3D7_0902800	Serine Repeat Antigen 9	ADP126+ADP217		ITGA6-Beta1	ADP173-ADP126+ADP217	5.21073
ADP171	PF3D7_0304600	Circumsporozoite (Cs) Protein (Csp)	ADP323	P01024	C3	ADP171-ADP323	5.2083
ADP160	PF3D7_0612700	6-Cysteine Protein (P12)	ADP127+ADP217		ITGAV-Beta1	ADP160-ADP127+ADP217	5.14347
ADP237	PF3D7_1451800	Sortilin	ADP099	P02786	TFRC	ADP237-ADP099	5.11172
ADP180	PF3D7_0721100	Conserved Plasmodium Protein, Unknown Function	ADP336+ADP217		ITGA1-Beta1	ADP180-ADP336+ADP217	5.05657
