# Supplementary material for: A screen for Plasmodium falciparum sporozoite surface protein binding to human hepatocyte surface receptors identifies novel host–pathogen interactions
Source: Malar J. 2024 May 16;23:151. doi: 10.1186/s12936-024-04913-2 (PMC11098746; doi:10.1186/s12936-024-04913-2)
Supplement: Supplementary file 6 — Additional file 6: Table S5. List of oligonucleotides used in this study. [file 12936_2024_4913_MOESM6_ESM.xlsx]

## Sheet: Primers
S. No.	Primer name	Primer sequence	Comments
1	ADO10-GWO497	TGAGATCCAGCTGTTGGGGT	pTT forward sequencing primer used to sequence bait and type I prey constructs
2	ADO11-GWO3381 pTTpolyA-seqR	TAGAGATCTCCGAGGGATCTCGACC	pTT reverse sequencing primer used to sequence type II prey constructs
3	ADO95-CD4R-screen2	CTTCTGCACAGACACCTTTTGG	pTT reverse sequencing primer used to sequence bait and type I prey constructs
4	ADO426-Pf34 gRNA1 FP	ATTGAAATGGGAAAAATATACAC	Codes for Pf34 gRNA1
5	ADO427-Pf34 gRNA1 RP	AAACGTGTATATTTTTCCCATTT
6	ADO494-Pf34 gRNA2 FP	ATTGAATAGATGATTATGAGTAG	Codes for Pf34 gRNA2
7	ADO495-Pf34 gRNA2 RP	AAACCTACTCATAATCATCTATT
8	ADO428-RON6 gRNA1 FP	ATTGTCTAGCTGTTTTAGCAAAA	Codes for PfRON6 gRNA1
9	ADO429-RON6 gRNA1 RP	AAACTTTTGCTAAAACAGCTAGA
10	ADO430-RON6 gRNA2 FP	ATTGTACATGAAAAACAAAAAAC	Codes for PfRON6 gRNA2
11	ADO431-RON6 gRNA2 RP	AAACGTTTTTTGTTTTTCATGTA
12	ADO462-Pf34 CRISPR P1	AAGTCAACATGTGAATAGGA	Upstream to HR1, in Pf34 endogenous locus
13	ADO463-Pf34 CRISPR P2	AACGTGGTGATGATTAATGT	Downstream to HR1, in Pf34 endogenous locus
14	ADO464-Pf34 CRISPR P3	AGTGGTTCCTCTACTCATAA	Upstream to HR2, in Pf34 endogenous locus
15	ADO465-Pf34 CRISPR P4	TGTATTTGTACCTTTGTCTA	Downstream to HR2, in Pf34 endogenous locus
16	ADO466-Pf34 CRISPR P5	TCTCTTGTTGAAGTATGACT	Downstream to HR1, in Pf34 targeting vector
17	ADO467-Pf34 CRISPR P6	TCTGACTACTTATTGAATGAGA	Upstream to HR2, in Pf34 targeting vector
18	ADO468-Pf34 CRISPR P7	TCTTTCCTTTCTTCTCATGC	Upstream to first loxP, in Pf34 CKO parasite locus
19	ADO469-Pf34 CRISPR P8	TACCATGTCGGGTTTTTTCA	Downstream to second loxP, in Pf34 CKO parasite locus
20	ADO470-RON6 CRISPR P1	TGTTATTCACTAGAAAATTCTCT	Upstream to HR1, in PfRON6 endogenous locus
21	ADO471-RON6 CRISPR P2	TCTTCAATTTGCTTAGTTCCA	Downstream to HR1, in PfRON6 endogenous locus
22	ADO472-RON6 CRISPR P3	AGAGAAGGATGATATACTATCA	Upstream to HR2, in PfRON6 endogenous locus
23	ADO473-RON6 CRISPR P4	TAGCTTTCTTACCATATTGGA	Downstream to HR2, in PfRON6 endogenous locus
24	ADO474-RON6 CRISPR P5	TCTGACTTGTTTATCTTGTTCT	Downstream to HR1, in PfRON6 targeting vector
25	ADO475-RON6 CRISPR P6	AGAACTCAAGTAACAAGTACA	Upstream to HR2, in PfRON6 targeting vector
26	ADO476-RON6 CRISPR P7	TGGTATTTCTAGCTGTTTTAG	Upstream to first loxP, in PfRON6 CKO parasite locus
27	ADO477-RON6 CRISPR P8	TATGCGAATCAAATAACTAGTA	Downstream to second loxP, in PfRON6 CKO parasite locus
